# Supplementary material for: PTPN2 regulates the activation of KRAS and plays a critical role in proliferation and survival of KRAS-driven cancer cells
Source: J Biol Chem. 2021 Jan 13;295(52):18343–54. doi: 10.1074/jbc.RA119.011060 (PMC7939389; doi:10.1074/jbc.RA119.011060)
Supplement: Supplementary file 1 [file mmc1.zip]

Archive with 2 entries (2 files):
- 155819_2_supp_610832_qx34r4.xlsx
- 155819_2_supp_610836_qq35mc.xlsx
