# Supplementary material for: PTPN2 regulates the activation of KRAS and plays a critical role in proliferation and survival of KRAS-driven cancer cells
Source: J Biol Chem. 2021 Jan 13;295(52):18343–54. doi: 10.1074/jbc.RA119.011060 (PMC7939389; doi:10.1074/jbc.RA119.011060)
Supplement: Supplementary file 1 [file mmc1.zip › 155819_2_supp_610832_qx34r4.xlsx]

## Sheet: COAD
Patient ID	KRAS: MUT	Days	Status	PTPN2 Expression	KRAS Expression
TCGA-4N-A93T	G12D	146	Alive	363.33	1250.12
TCGA-4T-AA8H	G12V	385	Alive	373.61	1689.64
TCGA-5M-AAT4	G12D	49	Dead	580.89	885.54
TCGA-5M-AAT6	G12D	290	Dead	782.23	1797.43
TCGA-5M-AATE	G13D	1200	Alive	409.14	739.34
TCGA-A6-2674	G12D	1331	Alive	592.07	1566.5
TCGA-A6-2681	G12V	1387	Alive	219.27	430.28
TCGA-A6-2684	G12D	1127	Alive	311.39	808.98
TCGA-A6-2685	Q61R	1133	Alive	292.32	1295.42
TCGA-A6-4105	G12V	442	Dead	457.26	1441.5
TCGA-A6-4107	G13D	987	Alive	359.73	988.69
TCGA-A6-5657	G12S	962	Alive	632.98	926.62
TCGA-A6-5659	G12V	926	Alive	456.17	1092.09
TCGA-A6-5662	G12V	718	Alive	397.4	1450.65
TCGA-A6-5664	Q61R	672	Alive	616.46	1624.75
TCGA-A6-5666	Q61H	995	Alive	442.18	1600.61
TCGA-A6-6138	G13D	685	Alive	649.46	1165.76
TCGA-A6-6653	A155D	742	Alive	573.74	1060.68
TCGA-A6-6654	G13C	726	Alive	490.48	1010.78
TCGA-A6-A566	K117N	758	Dead	660.96	1828.86
TCGA-A6-A567	G12C	1881	Dead	542.02	1104.73
TCGA-AA-3502	G12D	1065	Alive	652.55	1041.54
TCGA-AA-3506	G13D	1765	Alive	436.49	689.24
TCGA-AA-3511	G12D	212	Alive	412.34	1097.43
TCGA-AA-3530	G12V	580	Alive	468.99	1498
TCGA-AA-3655	G12D	1856	Alive	808.99	1534.08
TCGA-AA-3660	A146T	2375	Alive	357.49	1635.27
TCGA-AA-3663	G13D	212	Alive	586.26	890.66
TCGA-AA-3673	G12D	1522	Alive	430.12	920.2
TCGA-AA-3675	G12D	1431	Alive	779.57	907.48
TCGA-AA-3680	G13D	335	Dead	507.91	1866.24
TCGA-AA-3681	A146T	182	Alive	815.79	3373.21
TCGA-AA-3696	G12C	153	Dead	313.36	995.39
TCGA-AA-3715	G12D	579	Dead	280.45	838.22
TCGA-AA-3818	G12D	30	Dead	592.8	1486.79
TCGA-AA-3837	G12V	1186	Alive	470.59	863.97
TCGA-AA-3841	G12D	1124	Alive	104.78	305.24
TCGA-AA-3842	G13D	1126	Alive	476.46	1403.71
TCGA-AA-3844	G12V	454	Alive	319.82	1652.79
TCGA-AA-3848	G12D	306	Dead	129.91	331.43
TCGA-AA-3851	G12D	1006	Alive	596.97	1312.12
TCGA-AA-3854	G12V	1096	Alive	561.18	1644.61
TCGA-AA-3864	G12D	1612	Alive	722.63	2102.97
TCGA-AA-3975	R68S	1036	Alive	355.48	665.56
TCGA-AA-3977	K117N	761	Alive	799.24	1846.59
TCGA-AA-3979	A146T	730	Alive	532.09	1230.7
TCGA-AA-3986	A146T	580	Alive	588.61	1303.03
TCGA-AA-3989	G13D	242	Dead	301.66	818.05
TCGA-AA-3994	G12D	822	Alive	567.82	773.23
TCGA-AA-A00N	G13D	122	Dead	577.97	1287.13
TCGA-AA-A01I	G12V	943	Alive	1111.02	1903.46
TCGA-AA-A01R	G13D	1065	Alive	423.28	472.91
TCGA-AA-A01X	G12V	791	Alive	442.7	779.96
TCGA-AA-A01Z	G12D	1126	Alive	705.14	993.37
TCGA-AA-A02E	G12V	90	Dead	400.66	859.96
TCGA-AA-A02O	G12D	28	Alive	461.33	548.5
TCGA-AA-A02W	G12C	1247	Alive	711.67	1258.11
TCGA-AA-A02Y	G12V	1216	Alive	686.4	1169.46
TCGA-AA-A03F	G12D	549	Dead	266.89	516.92
TCGA-AA-A03J	G12C	1246	Alive	293.91	473.04
TCGA-AD-6548	G13D	650	Alive	802.78	1134.51
TCGA-AD-6895	Q61K	763	Alive	523.76	1466.91
TCGA-AD-6901	G12A	682	Dead	374.62	774.01
TCGA-AD-6964	A146T	331	Dead	712.73	1354.18
TCGA-AD-6965	G12A	805	Alive	442.15	1157.54
TCGA-AD-A5EK	G12D	500	Alive	388.89	1017.62
TCGA-AM-5820	G12V	14	Alive	883.09	1676.83
TCGA-AY-5543	G13D	1004	Alive	449.13	1569.4
TCGA-AY-6386	G12D	542	Alive	580.65	1821.22
TCGA-AY-A54L	G12C	525	Alive	498.3	1327.4
TCGA-AY-A69D	G12S	543	Alive	354.43	1793.13
TCGA-AY-A71X	G12V	588	Alive	730.21	1243.27
TCGA-AZ-4315	A146T	1776	Alive	923.77	823.05
TCGA-AZ-4616	G12A	156	Dead	723.97	1174.89
TCGA-AZ-5407	G12D	2683	Alive	801.78	985.96
TCGA-AZ-6598	no alteration	1503	Dead	519.44	1471.38
TCGA-AZ-6599	G13D	206	Dead	491.15	1292.06
TCGA-AZ-6600	G13D	368	Dead	542.21	1396.27
TCGA-AZ-6606	G12V	357	Dead	647.47	1917.45
TCGA-AZ-6607	G12C	97	Dead	831	1947.98
TCGA-CA-5255	G12V	376	Alive	615.98	1902.33
TCGA-CA-5796	G12V	377	Alive	638.98	1965.5
TCGA-CA-6716	G13D	371	Alive	557.55	1238.57
TCGA-CA-6717	no alteration	388	Alive	437.19	1475.46
TCGA-CA-6718	K117N, Q22K	306	Dead	294.67	1229.62
TCGA-CK-4947	G12A	534	Alive	606.51	1500.85
TCGA-CK-4948	G12D	4502	Alive	793.75	1253.62
TCGA-CK-4950	G12D	2599	Alive	544.27	1523.95
TCGA-CK-6748	G12D	61	Alive	416.99	1717.13
TCGA-CK-6751	G12D	3780	Alive	652.49	1315.11
TCGA-CM-4744	G12S	609	Alive	926.04	2615.01
TCGA-CM-4746	A146T	1126	Alive	569.28	510.54
TCGA-CM-4747	G12C	761	Alive	333.71	1042.85
TCGA-CM-4748	G12D	792	Alive	163.27	591.84
TCGA-CM-4751	G12D	822	Alive	980.8	1384.83
TCGA-CM-5349	A146T	915	Alive	593.56	1732.05
TCGA-CM-5863	G12D	457	Alive	784.8	1434.96
TCGA-CM-6164	P34L	883	Alive	400.44	1040.42
TCGA-CM-6166	A146T	669	Alive	683.83	1550.3
TCGA-CM-6168	G13D	395	Alive	668.63	1401.73
TCGA-CM-6674	G12D	394	Alive	710.5	993.79
TCGA-CM-6675	no alteration	397	Alive	837.7	993.24
TCGA-CM-6678	G12D	335	Alive	621.85	1359.01
TCGA-D5-5537	A146T	1381	Dead	263.76	1278.73
TCGA-D5-5538	G12V	1661	Dead	419.02	1798.64
TCGA-D5-5539	G13D	596	Alive	772.75	1328.01
TCGA-D5-5540	G12V	1706	Alive	1012.32	1514.16
TCGA-D5-6529	G13D	614	Alive	563.28	1725.72
TCGA-D5-6531	G12A	540	Alive	1050.67	1321.25
TCGA-D5-6532	G13D	555	Alive	335.68	1061.95
TCGA-D5-6535	G12D	460	Alive	692.73	2062.6
TCGA-D5-6536	G12R	543	Alive	560.95	1092.98
TCGA-D5-6537	G12R	146	Dead	724.2	1368.94
TCGA-D5-6538	G12V	521	Alive	514.48	762.74
TCGA-D5-6539	G12V	380	Alive	376.33	2066.33
TCGA-D5-6541	G12D	474	Alive	840.41	908.66
TCGA-D5-6927	G13D	287	Alive	647.02	915.53
TCGA-D5-6931	G12D	365	Alive	671.19	1884
TCGA-D5-6932	G12D	346	Alive	458.78	683.88
TCGA-D5-7000	Q61K	312	Alive	590.02	1826.52
TCGA-DM-A0X9	G13D	3641	Alive	752.01	1296.82
TCGA-DM-A0XD	G13D	743	Dead	979.11	1372.24
TCGA-DM-A1D0	G12V	3974	Alive	517.32	1272.82
TCGA-DM-A1D4	G12C	2821	Dead	461.88	1421.93
TCGA-DM-A1D6	G12C	1518	Dead	568.12	1703.52
TCGA-DM-A1D7	A146V	405	Dead	706.42	783.52
TCGA-DM-A1D8	G13D	383	Dead	607.86	621.08
TCGA-DM-A1D9	G13D	4270	Alive	527.15	1578.15
TCGA-DM-A1HA	G12C	4000	Alive	915.95	1379.92
TCGA-DM-A280	G12S	236	Dead	694.37	1523.19
TCGA-DM-A282	G12D	4233	Alive	462.23	924.03
TCGA-DM-A285	L19F	179	Dead	1297.71	1089.45
TCGA-DM-A288	G13D	427	Dead	830.46	1272.29
TCGA-DM-A28A	G12D	805	Dead	447.45	991.98
TCGA-DM-A28E	G12V	3648	Alive	413.56	1220.48
TCGA-DM-A28G	Q61H	1849	Dead	767.89	1111.01
TCGA-DM-A28K	G12D	2988	Alive	856.85	1299.79
TCGA-DM-A28M	G12V	2895	Alive	625.09	1499.27
TCGA-F4-6461	G12D	338	Dead	720.33	1106.96
TCGA-F4-6463	A146T	1087	Alive	663.5	1518.5
TCGA-F4-6703	G12D	1456	Alive	667.17	1507.43
TCGA-F4-6805	Q61P, Y71C	1047	Alive	455.99	1698.72
TCGA-F4-6806	G12V	1260	Alive	436.03	1482.25
TCGA-F4-6807	G12V	1309	Alive	489.14	1305.07
TCGA-F4-6854	G12V	16	Alive	409	879.51
TCGA-F4-6855	G12V	1442	Alive	557.68	910.49
TCGA-F4-6856	A146T	1074	Alive	631.09	1233.53
TCGA-G4-6294	G12S	858	Dead	521.84	1161.86
TCGA-G4-6297	G12S	2506	Alive	450.62	2049.86
TCGA-G4-6304	G13D	1631	Alive	983.41	634.93
TCGA-G4-6320	G12D, G13D	804	Alive	1026.47	1030.1
TCGA-G4-6323	G13D	419	Alive	747.89	1394.87
TCGA-G4-6627	G12V	2275	Alive	454.88	1718.91
TCGA-NH-A50U	G12D	334	Dead	246.06	1762.3
TCGA-NH-A50V	G12V	588	Alive	729.23	1317.12
TCGA-NH-A5IV	A146T	588	Alive	627.03	2094.55
TCGA-NH-A6GA	G12D	302	Dead	1164.11	1370.55
TCGA-NH-A6GB	G13C	476	Alive	628.78	1049.41
TCGA-NH-A6GC	G12V	389	Alive	421.51	1052.59
TCGA-NH-A8F8	G12V	511	Dead	376.75	1131.39
TCGA-QG-A5YV	G12V	1301	Alive	501.43	1547.57
TCGA-QL-A97D	G12D	666	Alive	412.38	1213.98
TCGA-SS-A7HO	G12A	1829	Alive	365.54	817.24
TCGA-3L-AA1B	no alteration	475	Alive	466.63	1386.36
TCGA-A6-2671	no alteration	1331	Dead	246.13	664.09
TCGA-A6-2675	no alteration	1321	Alive	286.45	1193.8
TCGA-A6-2677	no alteration	740	Dead	389.73	1408.69
TCGA-A6-2678	no alteration	1286	Alive	342.51	1916.09
TCGA-A6-2683	no alteration	504	Dead	85.76	228.16
TCGA-A6-2686	no alteration	1126	Dead	960.99	974.16
TCGA-A6-3807	no alteration	1054	Alive	469.1	922.35
TCGA-A6-3809	no alteration	996	Alive	830.75	2144.22
TCGA-A6-3810	no alteration	1111	Alive	555.21	1326.59
TCGA-A6-5656	no alteration	1001	Alive	315.82	935.84
TCGA-A6-5660	no alteration	888	Alive	566.15	1069.59
TCGA-A6-5661	no alteration	1020	Alive	809.17	1769.04
TCGA-A6-5665	no alteration	671	Alive	754.3	1233.25
TCGA-A6-5667	no alteration	887	Alive	433.7	1011.13
TCGA-A6-6137	no alteration	824	Alive	425.98	1344.41
TCGA-A6-6142	no alteration	763	Alive	612.24	1014.75
TCGA-A6-6648	no alteration	766	Alive	607.37	1723
TCGA-A6-6649	no alteration	735	Alive	594.12	1181.22
TCGA-A6-6651	no alteration	662	Alive	577.53	932.68
TCGA-A6-6652	no alteration	751	Alive	391.84	710.84
TCGA-A6-6780	no alteration	612	Alive	689.08	1544.74
TCGA-A6-6781	no alteration	598	Alive	696.32	981.83
TCGA-A6-6782	no alteration	617	Alive	427.69	1174.16
TCGA-A6-A565	no alteration	494	Dead	681.7	1995.93
TCGA-A6-A56B	no alteration	1711	Dead	485.14	794.29
TCGA-AA-3489	no alteration	214	Dead	505.31	1209.41
TCGA-AA-3492	no alteration	92	Dead	585.67	902.55
TCGA-AA-3496	no alteration	31	Alive	348.56	1134.69
TCGA-AA-3510	no alteration	1946	Alive	510.64	723.4
TCGA-AA-3514	no alteration	31	Alive	202.38	211.31
TCGA-AA-3517	no alteration	1186	Alive	341.19	1000
TCGA-AA-3519	no alteration	276	Alive	373.05	911.03
TCGA-AA-3520	no alteration	731	Alive	666.3	1397.16
TCGA-AA-3522	no alteration	1127	Alive	735.27	1966.95
TCGA-AA-3524	no alteration	1096	Alive	764.44	1488.89
TCGA-AA-3526	no alteration	580	Alive	422.35	953.28
TCGA-AA-3531	no alteration	1035	Alive	185.49	533.77
TCGA-AA-3532	no alteration	882	Alive	423.33	965.83
TCGA-AA-3534	no alteration	882	Alive	623.41	1681.86
TCGA-AA-3538	no alteration	791	Alive	400.52	871.66
TCGA-AA-3544	no alteration	426	Alive	316.99	486.84
TCGA-AA-3548	no alteration	1034	Alive	318.4	510.9
TCGA-AA-3549	no alteration	639	Alive	694.07	1085.17
TCGA-AA-3560	no alteration	608	Alive	406.04	588.93
TCGA-AA-3561	no alteration	424	Alive	525.69	1350.06
TCGA-AA-3664	no alteration	1643	Alive	655.69	1224.55
TCGA-AA-3666	no alteration	61	Dead	360.31	692.9
TCGA-AA-3667	no alteration	426	Alive	126.27	262.73
TCGA-AA-3678	no alteration	1430	Alive	363.28	1086.68
TCGA-AA-3679	no alteration	457	Alive	619.98	654.92
TCGA-AA-3685	no alteration	1127	Alive	656.19	883.95
TCGA-AA-3688	no alteration	578	Alive	335.11	1327.48
TCGA-AA-3692	no alteration	1095	Dead	450.48	908.27
TCGA-AA-3713	no alteration	579	Alive	613.07	1452.77
TCGA-AA-3811	no alteration	306	Dead	525.22	895.83
TCGA-AA-3812	no alteration	1066	Alive	130.65	343.49
TCGA-AA-3819	no alteration	761	Alive	367.94	1031.56
TCGA-AA-3821	no alteration	31	Alive	733.63	1102.11
TCGA-AA-3831	no alteration	547	Alive	561.66	1298.14
TCGA-AA-3833	no alteration	485	Alive	450.23	1159.5
TCGA-AA-3846	no alteration	518	Alive	663.49	1370.37
TCGA-AA-3855	no alteration	975	Alive	564.22	726.67
TCGA-AA-3856	no alteration	30	Alive	477.73	722.01
TCGA-AA-3858	no alteration	945	Alive	512.84	465.27
TCGA-AA-3866	no alteration	518	Alive	443.85	1313.73
TCGA-AA-3867	no alteration	731	Alive	302.12	647.11
TCGA-AA-3875	no alteration	549	Alive	468.74	1112.65
TCGA-AA-3877	no alteration	943	Alive	714.61	1123.39
TCGA-AA-3947	no alteration	1004	Alive	1287.47	2000.36
TCGA-AA-3949	no alteration	791	Alive	877.22	2150.24
TCGA-AA-3950	no alteration	730	Alive	820.28	1922.98
TCGA-AA-3952	no alteration	61	Dead	776.03	1013.67
TCGA-AA-3955	no alteration	638	Alive	705.8	1358.39
TCGA-AA-3956	no alteration	1035	Alive	491	1296.24
TCGA-AA-3966	no alteration	61	Alive	856.4	1433.39
TCGA-AA-3968	no alteration	669	Alive	568.36	1220.7
TCGA-AA-3971	no alteration	489	Alive	394.04	1040.47
TCGA-AA-3973	no alteration	397	Alive	406.61	1091.47
TCGA-AA-3976	no alteration	791	Alive	567.02	997.8
TCGA-AA-3982	no alteration	822	Alive	673.17	1183.49
TCGA-AA-A004	no alteration	424	Alive	0	150
TCGA-AA-A00Z	no alteration	669	Alive	427.76	830.29
TCGA-AA-A010	no alteration	1064	Alive	681.82	745.45
TCGA-AA-A017	no alteration	457	Alive	343.99	798.02
TCGA-AA-A01C	no alteration	457	Alive	549.71	653.02
TCGA-AA-A01P	no alteration	1158	Dead	745.62	920.8
TCGA-AA-A01S	no alteration	31	Alive	168.44	440.32
TCGA-AA-A01T	no alteration	1005	Alive	198.75	241
TCGA-AA-A01V	no alteration	31	Alive	475.8	651.71
TCGA-AA-A024	no alteration	1188	Dead	610.23	1003.65
TCGA-AA-A02F	no alteration	1216	Alive	535.18	1389.62
TCGA-AA-A02H	no alteration	61	Dead	406.45	1022.58
TCGA-AA-A02R	no alteration	670	Dead	630.36	1189.54
TCGA-AD-5900	no alteration	370	Alive	711.62	1046.68
TCGA-AD-6888	no alteration	472	Dead	530.63	683.62
TCGA-AD-6889	no alteration	2532	Dead	721.97	971.84
TCGA-AD-6890	no alteration	746	Alive	530.14	910.76
TCGA-AD-6899	no alteration	176	Dead	371.4	842.76
TCGA-AD-6963	no alteration	834	Alive	494.21	1312.39
TCGA-AM-5821	no alteration	28	Alive	1170.86	1530.76
TCGA-AU-3779	no alteration	441	Alive	353.4	1329.68
TCGA-AU-6004	no alteration	824	Alive	603.91	1154.91
TCGA-AY-4070	no alteration	496	Dead	795.39	724.17
TCGA-AY-4071	no alteration	29	Dead	375.13	702.59
TCGA-AY-6196	no alteration	6	Alive	743.7	1123.05
TCGA-AY-6197	no alteration	652	Alive	530.25	1146.77
TCGA-AY-A8YK	no alteration	573	Alive	352.47	1418.24
TCGA-AZ-4308	no alteration	3324	Alive	155.74	143.44
TCGA-AZ-4323	no alteration	43	Dead	799.4	1758.88
TCGA-AZ-4614	no alteration	172	Dead	450.89	703.95
TCGA-AZ-4615	no alteration	1002	Alive	661.17	965.5
TCGA-AZ-4681	no alteration	3247	Alive	141.57	395.51
TCGA-AZ-4682	no alteration	680	Dead	484.9	931.3
TCGA-AZ-5403	no alteration	1910	Dead	591.39	1420.64
TCGA-AZ-6603	no alteration	899	Dead	400.77	1049.46
TCGA-AZ-6605	no alteration	159	Dead	482.28	1177.17
TCGA-CA-5254	no alteration	386	Alive	483.38	1965.34
TCGA-CA-5256	no alteration	379	Alive	551.2	852.5
TCGA-CA-5797	no alteration	383	Alive	508	871.98
TCGA-CA-6715	no alteration	383	Alive	310.42	785.66
TCGA-CA-6719	no alteration	435	Alive	612.89	1000.46
TCGA-CK-4951	no alteration	2134	Dead	696.84	1060.95
TCGA-CK-4952	no alteration	475	Alive	596.81	1124.44
TCGA-CK-5912	no alteration	1493	Dead	439.62	1150.7
TCGA-CK-5913	no alteration	1561	Alive	602.44	1612.54
TCGA-CK-5914	no alteration	669	Alive	541.51	1247.87
TCGA-CK-5916	no alteration	643	Dead	817.58	1885.49
TCGA-CK-6747	no alteration	2523	Alive	587.38	1176.96
TCGA-CM-4743	no alteration	701	Alive	703.61	1366.75
TCGA-CM-4750	no alteration	244	Alive	470.71	551.14
TCGA-CM-4752	no alteration	396	Alive	536.17	610.67
TCGA-CM-5341	no alteration	884	Alive	981.35	1543.12
TCGA-CM-5344	no alteration	670	Alive	583.9	1547.03
TCGA-CM-5348	no alteration	699	Alive	501.68	1099.08
TCGA-CM-5860	no alteration	974	Alive	732.78	1417.89
TCGA-CM-5861	no alteration	457	Alive	667.84	1339.93
TCGA-CM-5862	no alteration	153	Dead	754.25	941.18
TCGA-CM-5864	no alteration	457	Alive	645.1	818.12
TCGA-CM-5868	no alteration	518	Alive	562.72	969.53
TCGA-CM-6161	no alteration	457	Alive	718.2	812.85
TCGA-CM-6162	no alteration	365	Alive	648.47	1843.41
TCGA-CM-6163	no alteration	90	Alive	489.29	1247.85
TCGA-CM-6165	no alteration	488	Alive	455.93	1295.42
TCGA-CM-6167	no alteration	456	Alive	572.87	1754.64
TCGA-CM-6169	no alteration	396	Alive	530.76	1288.84
TCGA-CM-6170	no alteration	457	Alive	559.67	1342.62
TCGA-CM-6171	no alteration	427	Alive	664.94	1984.48
TCGA-CM-6172	no alteration	335	Alive	526.86	1213.63
TCGA-CM-6676	no alteration	337	Alive	1496.14	1334.76
TCGA-CM-6677	no alteration	337	Alive	500.34	1050.1
TCGA-CM-6679	no alteration	306	Alive	337.02	720.21
TCGA-CM-6680	no alteration	366	Alive	356.39	1296.72
TCGA-D5-5541	no alteration	1701	Alive	388.09	850.79
TCGA-D5-6530	no alteration	621	Alive	815.13	1542.55
TCGA-D5-6533	no alteration	775	Alive	384.4	1123.12
TCGA-D5-6534	no alteration	1316	Alive	560.42	1039.64
TCGA-D5-6540	no alteration	491	Alive	769.32	1185.88
TCGA-D5-6898	no alteration	229	Alive	542.56	1121.27
TCGA-D5-6920	no alteration	377	Alive	596.06	1364.17
TCGA-D5-6922	no alteration	308	Alive	838.45	869.41
TCGA-D5-6924	no alteration	435	Alive	463.7	965.77
TCGA-D5-6926	no alteration	275	Alive	544.95	713.68
TCGA-D5-6928	no alteration	354	Alive	863.71	1057.92
TCGA-D5-6929	no alteration	408	Alive	746.53	1183.33
TCGA-D5-6930	no alteration	406	Alive	733.82	857.95
TCGA-DM-A0XF	no alteration	1162	Dead	375	913.4
TCGA-DM-A1DA	no alteration	228	Dead	1005.41	668.15
TCGA-DM-A1DB	no alteration	1348	Dead	355.56	1233.84
TCGA-DM-A1HB	no alteration	4126	Alive	1017.53	811.2
TCGA-DM-A28C	no alteration	2475	Dead	588.21	835.94
TCGA-DM-A28F	no alteration	1094	Dead	336.61	869.07
TCGA-DM-A28H	no alteration	3561	Alive	473.52	1211.86
TCGA-F4-6459	no alteration	262	Dead	430.16	1982.49
TCGA-F4-6460	no alteration	972	Dead	289.36	1017.73
TCGA-F4-6569	no alteration	1087	Alive	334.6	1152.19
TCGA-F4-6570	no alteration	188	Dead	627.69	762.1
TCGA-F4-6704	no alteration	47	Alive	435.75	938.96
TCGA-F4-6808	no alteration	1024	Alive	483.72	660.15
TCGA-F4-6809	no alteration	403	Dead	390.68	1300.85
TCGA-G4-6293	no alteration	4051	Alive	623.54	1376.99
TCGA-G4-6295	no alteration	254	Alive	614.75	990.89
TCGA-G4-6298	no alteration	715	Dead	455.46	704.34
TCGA-G4-6299	no alteration	2268	Alive	779.8	931.3
TCGA-G4-6302	no alteration	2047	Dead	523.73	1120.6
TCGA-G4-6303	no alteration	2003	Dead	489.37	1124.67
TCGA-G4-6306	no alteration	1359	Alive	524.28	971.85
TCGA-G4-6307	no alteration	1674	Alive	483.94	691.38
TCGA-G4-6309	no alteration	2600	Alive	648.36	1005.66
TCGA-G4-6311	no alteration	1199	Alive	624.87	986.36
TCGA-G4-6315	no alteration	1883	Alive	461.18	1170.69
TCGA-G4-6317	no alteration	1095	Alive	574.55	484.98
TCGA-G4-6321	no alteration	672	Alive	426.88	1859.03
TCGA-G4-6322	no alteration	792	Alive	743.64	1561.16
TCGA-G4-6586	no alteration	1089	Alive	468.74	920.03
TCGA-G4-6588	no alteration	796	Alive	591.89	991.99
TCGA-G4-6626	no alteration	1422	Dead	500.88	622.81
TCGA-G4-6628	no alteration	2424	Alive	827.94	1257.88
TCGA-NH-A50T	no alteration	553	Alive	756.11	1273.95
TCGA-NH-A8F7	no alteration	543	Alive	367.58	736.56
TCGA-QG-A5YW	no alteration	896	Alive	869.9	1267.3
TCGA-QG-A5YX	no alteration	1003	Alive	337.56	1922.26
TCGA-QG-A5Z1	no alteration	256	Dead	348.95	1640.78
TCGA-QG-A5Z2	no alteration	952	Alive	653.41	1325.68
TCGA-RU-A8FL	no alteration	1177	Alive	431.88	855.13
TCGA-T9-A92H	no alteration	362	Alive	381.15	1329.41
TCGA-WS-AB45	no alteration	2130	Alive	500.85	1271.64

## Sheet: PAAD
Patient ID	KRAS: MUT	Days	Status	PTPN2 Expression	KRAS Expression
TCGA-2J-AAB1	G12R	66	Dead	732.68	1030.24
TCGA-2J-AAB4	G12V	729	Alive	663.72	894.36
TCGA-2J-AAB6	G12V	293	Dead	698.83	1606.43
TCGA-2J-AAB8	G12R	80	Alive	988.95	1377.2
TCGA-2J-AABE	G12R	676	Alive	570.37	912.59
TCGA-2J-AABF	G12D	691	Dead	704.17	1454.42
TCGA-2J-AABH	G12V, G12S	1287	Alive	778.75	1174.65
TCGA-2J-AABI	G12R	969	Alive	1473.51	1367.56
TCGA-2J-AABK	G12V	484	Alive	707.65	1171.11
TCGA-2J-AABO	G12V	440	Alive	673.08	1143.43
TCGA-2J-AABT	G12R	319	Alive	473.09	1068.84
TCGA-2J-AABU	G12R	277	Dead	1098.25	2092.79
TCGA-2L-AAQA	G12V	143	Dead	679.27	2213.15
TCGA-2L-AAQE	G12D	684	Dead	993.05	1027.34
TCGA-2L-AAQI	G12V	103	Dead	526.66	1747.12
TCGA-2L-AAQJ	G12D	394	Dead	653.47	1176.73
TCGA-2L-AAQL	Q61R	292	Dead	557.58	974.79
TCGA-3A-A9I7	G12D	1323	Alive	499.58	1253.17
TCGA-3A-A9I9	G12R	634	Dead	572.24	691.78
TCGA-3A-A9IB	G12D	224	Dead	690.92	1259.3
TCGA-3A-A9IC	G12R	738	Dead	466.67	981.23
TCGA-3A-A9IH	G12R	1021	Alive	430.94	1714.06
TCGA-3A-A9IU	G12D	458	Dead	924.43	1924.87
TCGA-3A-A9IZ	G12D	308	Dead	741.26	1547.21
TCGA-3E-AAAZ	G12V	2182	Dead	463.35	1361.26
TCGA-F2-6879	G12V	334	Dead	551.53	1651.94
TCGA-F2-A44G	G12D	233	Dead	542.49	1661.15
TCGA-F2-A7TX	G12D	95	Dead	615.22	1452.51
TCGA-F2-A8YN	G12R	517	Alive	459.91	1294.75
TCGA-FB-A545	G12V	732	Dead	595	1467.07
TCGA-FB-A5VM	Q61H	498	Dead	730.31	634.32
TCGA-FB-A78T	G12A, G13C	375	Dead	491.47	1211.82
TCGA-FB-A7DR	G12V	353	Dead	437.81	1486.26
TCGA-FB-AAPQ	G12D	1130	Dead	461.28	3389.63
TCGA-FB-AAPU	G12R	381	Dead	706.61	1863.78
TCGA-FB-AAPY	G12D	1059	Dead	885.7	809.86
TCGA-FB-AAPZ	G12R	716	Alive	722.66	1482.26
TCGA-FB-AAQ0	G12R	473	Dead	486.1	1794.6
TCGA-FB-AAQ1	G12D	123	Dead	1258.06	1044.22
TCGA-FB-AAQ2	G12D	153	Dead	1134.95	#N/A
TCGA-FB-AAQ3	G12D	31	Dead	883.08	1235.27
TCGA-FB-AAQ6	G12V	244	Dead	481.69	1268.54
TCGA-H6-8124	G12V	392	Alive	963.06	1695.03
TCGA-H8-A6C1	G12V	671	Alive	809.27	1142.24
TCGA-HV-A5A3	G12D	128	Dead	757.64	1781.58
TCGA-HV-A5A4	G12V	232	Alive	587.86	1244.49
TCGA-HV-A5A6	G12D	2036	Dead	566.92	1558.35
TCGA-HV-A7OL	G12D	252	Alive	508.32	956.87
TCGA-HV-AA8V	G12V	920	Alive	534.92	931.13
TCGA-HV-AA8X	G12D	532	Dead	633.67	1448.45
TCGA-HZ-7919	G12R	593	Dead	722.09	2205.1
TCGA-HZ-7922	Q61H	4	Alive	500.21	2570.88
TCGA-HZ-7925	G12V	614	Dead	660.5	1479.76
TCGA-HZ-7926	G12D	518	Dead	721.37	1948.31
TCGA-HZ-8005	Q61H	120	Dead	763.69	907.72
TCGA-HZ-8315	G12D	299	Dead	691.4	1562.29
TCGA-HZ-8636	G12V	545	Dead	598.44	2036.53
TCGA-HZ-8637	G12V	517	Dead	857.83	953.57
TCGA-HZ-A49G	G12D	660	Alive	537.2	950.22
TCGA-HZ-A49H	G12V	491	Alive	863.95	1089.5
TCGA-HZ-A49I	G12D	308	Dead	569.94	1281.25
TCGA-HZ-A4BH	G12D	194	Alive	502.52	1424.53
TCGA-HZ-A4BK	G12D	657	Alive	483.12	1601.74
TCGA-HZ-A77O	G12V	160	Dead	1008.05	1188.51
TCGA-HZ-A77Q	G12R	33	Alive	644.54	1159.81
TCGA-HZ-A8P1	G12D	7	Alive	646.11	1913.17
TCGA-HZ-A9TJ	G12V	603	Alive	1002.33	1989.76
TCGA-IB-7644	G12V	394	Dead	346.93	1850.31
TCGA-IB-7645	G12V	1502	Dead	637.01	1537.63
TCGA-IB-7646	G12D	145	Dead	798.48	2155.84
TCGA-IB-7647	G12V	666	Dead	505.23	1951.12
TCGA-IB-7649	Q61H	467	Dead	673.93	1268.21
TCGA-IB-7651	G12D	603	Dead	497.96	1300.57
TCGA-IB-7652	G12R	1116	Alive	550.49	1799.89
TCGA-IB-7886	G12C	123	Dead	705.58	2154.04
TCGA-IB-7887	G12R	110	Dead	847.86	1514.23
TCGA-IB-7889	G12V	481	Dead	688.92	1164.4
TCGA-IB-7890	Q61R	598	Dead	427.38	1929.34
TCGA-IB-7893	G12D	117	Dead	1072.71	1351.2
TCGA-IB-8127	G12D	522	Alive	924.43	2014.63
TCGA-IB-A5SO	G12D	365	Dead	493.61	1335.14
TCGA-IB-A5SP	G12D	482	Alive	535.06	922.4
TCGA-IB-A5SS	G12D	460	Dead	453.93	1437.71
TCGA-IB-A6UF	G12R	666	Alive	643.25	1664.75
TCGA-IB-A6UG	G12D	41	Dead	874.43	1231.94
TCGA-IB-A7LX	G12D	250	Dead	1241.7	2595.45
TCGA-IB-A7M4	G12D	483	Alive	1492.26	1165.1
TCGA-IB-AAUM	G12D	8	Alive	714.7	782.08
TCGA-IB-AAUN	G12D	144	Dead	693.65	1529.51
TCGA-IB-AAUO	G12D	239	Dead	1027.53	1208.54
TCGA-IB-AAUQ	G12D	183	Dead	688.78	917.09
TCGA-IB-AAUU	G12R	245	Alive	729.44	1364.72
TCGA-M8-A5N4	G12D	584	Alive	418.72	1593.34
TCGA-OE-A75W	G12D	267	Dead	451.84	977.16
TCGA-PZ-A5RE	Q61H	470	Dead	1235.24	973.02
TCGA-Q3-AA2A	G12V	95	Alive	689.26	1449.89
TCGA-RB-A7B8	G12R	466	Dead	538.83	1100.36
TCGA-S4-A8RM	G12V	737	Alive	649.48	1966.32
TCGA-S4-A8RO	G12D	525	Alive	695.92	1368.64
TCGA-S4-A8RP	G12R	702	Dead	566.44	1043.94
TCGA-US-A779	G12D	511	Dead	589.95	892.22
TCGA-US-A77G	G12R	12	Dead	341.85	1629.85
TCGA-XD-AAUI	G12V	366	Dead	512.13	1316.99
TCGA-XD-AAUL	G12R	498	Alive	598.34	1422.04
TCGA-XN-A8T3	G12D	951	Alive	554.32	1303.8
TCGA-YB-A89D	G12R	350	Alive	549.33	1405.96
TCGA-YH-A8SY	G12V	388	Alive	380.84	1679.32
TCGA-YY-A8LH	G12V	2016	Alive	682.61	1790.32
TCGA-2J-AAB9	no alteration	627	Dead	733.12	1285.1
TCGA-2J-AABA	no alteration	607	Dead	816.66	1213.09
TCGA-2J-AABP	no alteration	463	Alive	991.06	555.5
TCGA-2J-AABR	no alteration	438	Alive	591.22	987.01
TCGA-2J-AABV	no alteration	652	Dead	927.56	727.56
TCGA-2L-AAQM	no alteration	1383	Alive	462.91	1001.78
TCGA-3A-A9I5	no alteration	1794	Alive	884.75	816.93
TCGA-3A-A9IJ	no alteration	1854	Alive	337.81	476.66
TCGA-3A-A9IL	no alteration	2741	Alive	411.8	727.08
TCGA-3A-A9IN	no alteration	2084	Alive	388.57	678.41
TCGA-3A-A9IO	no alteration	1942	Alive	382.78	917.11
TCGA-3A-A9IR	no alteration	1542	Alive	398.32	655.14
TCGA-3A-A9IS	no alteration	998	Alive	383.01	1014.08
TCGA-3A-A9IV	no alteration	1103	Alive	415.32	885.08
TCGA-3A-A9IX	no alteration	1037	Alive	852.27	979.28
TCGA-3A-A9J0	no alteration	743	Alive	542.38	778.98
TCGA-3E-AAAY	no alteration	2285	Alive	598.24	1063.38
TCGA-F2-7273	no alteration	592	Dead	659.75	1297.14
TCGA-F2-A44H	no alteration	586	Alive	651.01	838.93
TCGA-FB-A4P5	no alteration	179	Dead	701.65	916.65
TCGA-FB-AAPP	no alteration	485	Dead	510.52	1017.56
TCGA-FB-AAPS	no alteration	228	Alive	513.1	1002.07
TCGA-H6-A45N	no alteration	421	Dead	595.48	1138.74
TCGA-HV-A5A5	no alteration	289	Alive	683.42	1209.13
TCGA-HZ-7289	no alteration	661	Dead	724.52	3052.27
TCGA-HZ-7918	no alteration	969	Alive	642.94	1180.78
TCGA-HZ-7920	no alteration	236	Dead	736.19	1060.25
TCGA-HZ-7924	no alteration	840	Alive	543.39	1476.56
TCGA-HZ-8001	no alteration	706	Alive	815.54	720.25
TCGA-HZ-8002	no alteration	366	Dead	634.22	1347.95
TCGA-HZ-8003	no alteration	596	Dead	670.69	1336.65
TCGA-HZ-8317	no alteration	378	Dead	743.72	1783.61
TCGA-HZ-A77P	no alteration	330	Alive	507.29	1101.23
TCGA-IB-7885	no alteration	1257	Alive	447.09	1509.44
TCGA-IB-7888	no alteration	1332	Dead	662.08	1451.84
TCGA-IB-7891	no alteration	913	Dead	633.43	1440.55
TCGA-IB-7897	no alteration	486	Dead	639.68	1388.87
TCGA-IB-8126	no alteration	462	Alive	704	1117.07
TCGA-IB-A5SQ	no alteration	219	Dead	468.58	1014.61
TCGA-IB-A5ST	no alteration	635	Alive	767.15	858.89
TCGA-IB-AAUP	no alteration	431	Alive	626.55	1146.19
TCGA-IB-AAUR	no alteration	338	Alive	808.39	929.67
TCGA-IB-AAUS	no alteration	225	Alive	707.5	1041.16
TCGA-IB-AAUV	no alteration	404	Alive	673.71	1019.88
TCGA-IB-AAUW	no alteration	230	Dead	619.35	1088.87
TCGA-LB-A7SX	no alteration	393	Dead	908.27	714.83
TCGA-LB-A8F3	no alteration	379	Alive	681.73	631.47
TCGA-LB-A9Q5	no alteration	313	Dead	695.14	912.54
TCGA-Q3-A5QY	no alteration	416	Alive	805.2	900.4
TCGA-RB-AA9M	no alteration	286	Alive	554.94	1637.34
TCGA-US-A776	no alteration	1216	Alive	704.56	806.47
TCGA-US-A77E	no alteration	430	Dead	513.54	1279.91
TCGA-XD-AAUG	no alteration	420	Alive	490.54	846.62
TCGA-XD-AAUH	no alteration	395	Alive	652.78	776.16
TCGA-XN-A8T5	no alteration	720	Alive	526.22	1258.05
TCGA-Z5-AAPL	no alteration	467	Alive	977.21	1239.89

## Sheet: LUAD
Patient ID	KRAS: MUT	Days	Status	PTPN2 Expression	KRAS Expression
TCGA-05-4249	G12C	1523	Alive	532.19	4618.15
TCGA-05-4250	G12C	121	Dead	437.37	4723.2
TCGA-05-4390	G12V	1126	Alive	577.36	2207.89
TCGA-05-4403	G12C	578	Alive	541.28	1346.4
TCGA-05-4405	G12C	610	Alive	540.04	1144.36
TCGA-05-4415	G12C	91	Dead	934.67	3100.44
TCGA-05-4417	G12C	455	Alive	539.44	3154.02
TCGA-05-4418	G12C	274	Dead	673.7	1347.07
TCGA-05-4427	G12V	791	Alive	552.98	2921.8
TCGA-05-4433	G12V	730	Alive	442.98	3184.3
TCGA-35-3615	G12C	14	Alive	879.14	1214.42
TCGA-44-6145	G12V	595	Alive	612.13	1519.9
TCGA-44-6146	G12V	728	Alive	417.42	2511.28
TCGA-44-6776	G12D	2616	Alive	600.57	2285.2
TCGA-44-7659	G12C	691	Alive	908.82	1275.78
TCGA-44-7661	G12V	557	Dead	597.44	3418.49
TCGA-44-7667	no alteration	1097	Alive	1050.75	1991.97
TCGA-44-7670	no alteration	882	Alive	1224.21	7593.79
TCGA-44-7671	G12C	889	Alive	509.81	1598.74
TCGA-44-7672	G12A	719	Alive	779.77	2636.08
TCGA-44-8117	L19F	385	Alive	931.64	2120.83
TCGA-44-A479	no alteration	486	Alive	655.51	4157.78
TCGA-44-A47A	G12D	466	Alive	911.98	1252.81
TCGA-49-4505	G12C	428	Dead	463.37	1580.13
TCGA-49-4506	G13D	999	Dead	940.4	1203.46
TCGA-49-4510	G12D	896	Dead	476.37	1361.11
TCGA-49-6745	no alteration	522	Alive	743	6439.31
TCGA-49-6767	no alteration	677	Alive	753.85	1455.03
TCGA-49-AAR9	no alteration	260	Dead	958.7	19435.5
TCGA-49-AARO	G12A	3759	Alive	742	983.57
TCGA-49-AARQ	G12V	6732	Alive	637.08	716.85
TCGA-4B-A93V	G12C	300	Dead	463.3	1017.05
TCGA-50-5051	G12C	478	Dead	558.48	1193.65
TCGA-50-5932	G12C	1235	Dead	642.14	2446.8
TCGA-50-5933	G12C	2393	Dead	524.55	1709.38
TCGA-50-5936	G12C	257	Dead	600.88	1830.41
TCGA-50-5941	G12A	1474	Alive	644.87	3282.69
TCGA-50-7109	G12C	308	Dead	1205.13	1774.44
TCGA-50-8459	G12C	1119	Alive	574.05	1387
TCGA-53-7813	G12A	424	Alive	1256.94	2160.33
TCGA-55-1592	no alteration	701	Dead	832.52	3826.17
TCGA-55-1595	G12C	1479	Alive	583.24	2238.34
TCGA-55-6642	G12V	2449	Alive	895.81	2277.85
TCGA-55-6970	G12V	464	Dead	736.59	1553.16
TCGA-55-6975	G13C	118	Dead	474.43	1497.9
TCGA-55-6983	G12C	2823	Alive	673.05	1581.56
TCGA-55-6984	G12A	760	Dead	563.99	2789.76
TCGA-55-7281	G12C	872	Alive	622.79	1882.62
TCGA-55-7283	G12S	609	Alive	394.99	1856.64
TCGA-55-7284	G12D	243	Dead	534.5	2050.44
TCGA-55-7576	G12S	670	Alive	633.45	2777.95
TCGA-55-7725	G12V	442	Alive	1227.94	3121.85
TCGA-55-7726	G12C	652	Alive	664.6	2169.48
TCGA-55-7728	G12V	704	Alive	603.07	1319.13
TCGA-55-7815	G12V	773	Alive	896.79	3671.34
TCGA-55-7907	G12C	343	Dead	806.1	3030.49
TCGA-55-7910	G13C	1040	Alive	549.07	1875
TCGA-55-7911	G12V, K88*	537	Alive	656.53	2978.72
TCGA-55-7914	G12C	187	Dead	909.05	1569.72
TCGA-55-8090	G12V	598	Dead	591.2	6327.97
TCGA-55-8092	no alteration	154	Dead	836.79	2077.06
TCGA-55-8094	G13C	541	Alive	1057.37	9271.35
TCGA-55-8097	G12C	476	Alive	716.58	2616.52
TCGA-55-8203	G12C	547	Alive	772.01	2173.29
TCGA-55-8207	G12C	977	Alive	578.64	1636.03
TCGA-55-8299	G12C	469	Dead	699.01	918.64
TCGA-55-8302	G12C	478	Alive	474.04	2174.72
TCGA-55-8507	no alteration	418	Alive	562.77	2574.68
TCGA-55-8508	G12C	617	Alive	950.49	1603.89
TCGA-55-8512	G12V	607	Dead	561.2	1062
TCGA-55-8514	G12A	520	Alive	990.97	983.87
TCGA-55-8615	G12C	446	Alive	537.43	1955.08
TCGA-55-8616	G12C	48	Alive	484.24	2340.86
TCGA-55-A490	G12C	99	Dead	1043.56	2501.89
TCGA-55-A494	G12D	481	Alive	492.68	3439.44
TCGA-62-8398	G12D	444	Dead	520.95	2157.38
TCGA-62-A46R	G12A	1725	Dead	939.41	1899.32
TCGA-62-A46S	G13D	1653	Dead	450.77	2042.83
TCGA-64-1677	G12C	628	Dead	1820.57	1400.44
TCGA-64-5774	G12C	2676	Alive	786.62	1480.11
TCGA-64-5775	Q61L	62	Dead	849.78	1752.01
TCGA-64-5778	G12C	1305	Alive	1154.65	959.53
TCGA-64-5815	Q61L	866	Alive	723.49	1644.93
TCGA-67-3773	G12V	427	Alive	856.12	2027.75
TCGA-67-3774	G12V, G12C	385	Alive	546.06	2040.56
TCGA-67-4679	G12A	448	Alive	881.94	1739.78
TCGA-69-7973	G12C	230	Alive	799.84	2479.24
TCGA-69-7974	Q61H	184	Alive	571.96	1829.91
TCGA-69-7978	G12C	134	Alive	712.84	1213.18
TCGA-69-7980	G12A	362	Alive	1630.87	2243.59
TCGA-69-8253	G12D	426	Alive	1082.85	1198.56
TCGA-69-8254	G12D	409	Alive	479.85	1477.95
TCGA-69-8255	no alteration	129	Alive	1853.26	1077.39
TCGA-73-4662	G12C	2515	Alive	562.86	1966.83
TCGA-73-4668	no alteration	467	Alive	833.95	4831.49
TCGA-73-4670	A146P	131	Alive	407.82	2061.5
TCGA-73-4677	G12A	38	Dead	638.38	1284.28
TCGA-73-7498	G12C	1189	Alive	595.53	1371.22
TCGA-78-7145	G12D, G12C	826	Dead	572.61	2069.31
TCGA-78-7148	G12C	626	Dead	697.69	2157.4
TCGA-78-7160	G12D	697	Dead	547	1722.4
TCGA-78-7161	G12V	291	Dead	428.42	1529.23
TCGA-78-7166	G12C	258	Dead	1049.04	1380.29
TCGA-78-7167	G12V, G12C	2681	Dead	591.38	1751.26
TCGA-78-7539	G12C	791	Alive	856.85	1810.6
TCGA-78-7540	G12V	1197	Dead	540.85	2319.8
TCGA-78-8655	G12S	2360	Alive	621.28	1530.08
TCGA-83-5908	G12A	824	Alive	675.18	2418.7
TCGA-86-7701	no alteration	947	Alive	678.61	2006.32
TCGA-86-7713	G12C	1157	Alive	1034.57	3596.22
TCGA-86-7953	G12D	997	Alive	622.5	1812.84
TCGA-86-7954	no alteration	605	Alive	583.36	4770.72
TCGA-86-8054	G12V	1148	Alive	1009.08	2806.76
TCGA-86-8056	G12D	139	Alive	647.15	2450.03
TCGA-86-8076	G12D	993	Alive	885.21	1342.82
TCGA-86-8358	no alteration	653	Alive	1248.64	1438.29
TCGA-86-8359	G12A	444	Dead	908.26	1029.77
TCGA-86-8674	G13C	806	Alive	831.37	1289.49
TCGA-86-A456	G12V	896	Alive	586.13	1413.57
TCGA-86-A4JF	G12V	737	Dead	1070.58	2831.69
TCGA-91-6828	G12V	323	Alive	552.19	2660.77
TCGA-91-6835	no alteration	79	Alive	610.84	3593.68
TCGA-91-6836	G12A	417	Alive	493.16	8071.02
TCGA-91-6849	G12C	35	Alive	699.67	676.31
TCGA-91-A4BC	no alteration	44	Alive	567.23	1052.87
TCGA-93-7347	G12C	683	Alive	624.71	1400.93
TCGA-93-8067	G12V	186	Alive	536.92	2081.32
TCGA-93-A4JO	G12D	33	Dead	660.04	1464.44
TCGA-93-A4JP	no alteration	578	Alive	435.62	976.57
TCGA-95-7039	D33E	1272	Alive	467.14	1362.14
TCGA-95-7562	G12C	87	Dead	1055.66	1350.54
TCGA-95-7567	G12V	568	Alive	594.37	2366.81
TCGA-95-7944	no alteration	377	Alive	1105.78	1030.75
TCGA-95-8494	no alteration	84	Alive	557.04	4267.05
TCGA-95-A4VK	G12V	651	Alive	1120.06	1194.73
TCGA-95-A4VN	G12V	553	Alive	604.45	1708.2
TCGA-95-A4VP	G12V	605	Alive	776.83	1238.11
TCGA-97-7554	G12V	775	Alive	691.85	4683.34
TCGA-97-7938	G12C	18	Dead	917.22	1507.55
TCGA-97-7941	G12A	484	Alive	458.02	969.74
TCGA-97-8176	G12S	468	Dead	697.49	1426.49
TCGA-97-8179	L19F	435	Alive	832.36	1249.51
TCGA-97-A4M0	G12C	652	Alive	512.32	2028.74
TCGA-97-A4M5	G12C	634	Alive	562.81	1479.48
TCGA-99-8025	G13C	1060	Alive	769.41	1172.28
TCGA-99-8028	G12C	1118	Alive	1024.11	1862.18
TCGA-99-8032	G12C	44	Alive	630.49	1533.59
TCGA-99-8033	G13C	656	Dead	1017.97	1442.97
TCGA-J2-8194	G12C	724	Alive	506.76	1508.07
TCGA-J2-A4AG	G12D	988	Alive	1120.02	2552.98
TCGA-L9-A443	G12V	193	Dead	1027.66	1911.55
TCGA-MN-A4N5	G12C	84	Alive	810.24	2690.55
TCGA-MP-A4SY	G12D	1501	Dead	576.66	1941.68
TCGA-MP-A4T4	G12V	2617	Dead	620.59	1234.9
TCGA-MP-A4T7	G12V	167	Dead	710.63	1163.66
TCGA-MP-A4T8	G12D	161	Dead	534.17	1853.23
TCGA-MP-A4TD	G12C	307	Dead	689.01	1454.41
TCGA-MP-A4TE	G12C	896	Dead	562.56	2249.78
TCGA-MP-A4TF	G12C	336	Dead	661.5	29832.8
TCGA-MP-A4TI	G12C	429	Dead	910.29	1517.67
TCGA-MP-A4TK	G12V	582	Dead	613.17	1613.67
TCGA-NJ-A4YG	G12D	2261	Alive	1000.58	1681.29
TCGA-NJ-A4YI	G12C	4	Dead	876.8	1720.71
TCGA-NJ-A4YP	L19F	50	Alive	894.05	1148.12
TCGA-NJ-A55O	G12C	13	Alive	527.42	1297.55
TCGA-NJ-A55R	G12A	603	Alive	619.69	1496.01
TCGA-05-4382	no alteration	607	Alive	812.2	1599.75
TCGA-05-4384	no alteration	426	Alive	406.23	1329.26
TCGA-05-4389	no alteration	1369	Alive	637.25	1361.07
TCGA-05-4396	no alteration	303	Dead	742.99	3103.11
TCGA-05-4397	no alteration	731	Dead	644.06	950.41
TCGA-05-4398	no alteration	1431	Alive	725.53	1223.58
TCGA-05-4402	no alteration	244	Dead	724.29	1464.74
TCGA-05-4420	no alteration	912	Alive	1225.35	1457.01
TCGA-05-4422	no alteration	365	Alive	648.71	1385.69
TCGA-05-4424	no alteration	913	Alive	824.12	2608.67
TCGA-05-4425	no alteration	669	Alive	405.15	1855.62
TCGA-05-4426	no alteration	791	Alive	486.7	559.32
TCGA-05-4430	no alteration	761	Alive	915.47	1844.02
TCGA-05-4432	no alteration	761	Alive	554.66	1405.83
TCGA-05-4434	no alteration	457	Dead	608.86	1373.28
TCGA-05-5423	no alteration	151	Alive	626.37	1237.36
TCGA-05-5425	no alteration	882	Alive	1052.6	1044.12
TCGA-05-5428	no alteration	670	Alive	1737.96	1427.51
TCGA-05-5429	no alteration	275	Dead	778.81	1105.18
TCGA-05-5715	no alteration	62	Alive	523.91	1683.39
TCGA-35-4122	no alteration	225	Alive	1206.03	1498.49
TCGA-35-4123	no alteration	182	Alive	858.02	1309.42
TCGA-35-5375	no alteration	264	Alive	895.67	674.81
TCGA-38-4625	no alteration	2973	Alive	659.53	1265.28
TCGA-38-4626	no alteration	3674	Alive	787.51	1135.91
TCGA-38-4627	no alteration	1147	Dead	534.48	1161.98
TCGA-38-4628	no alteration	1492	Dead	765.8	1195.32
TCGA-38-4631	no alteration	354	Dead	765.92	1565.59
TCGA-38-4632	no alteration	1357	Dead	370.1	863.31
TCGA-38-6178	no alteration	448	Alive	677.85	1176.29
TCGA-38-7271	no alteration	800	Dead	727.41	1242.22
TCGA-38-A44F	no alteration	133	Alive	777.97	1116.44
TCGA-44-2655	no alteration	1324	Alive	672.54	858.99
TCGA-44-2656	no alteration	1429	Alive	623.22	1094.16
TCGA-44-2657	no alteration	1351	Alive	729.53	1607.38
TCGA-44-2659	no alteration	1367	Alive	518.8	1232.76
TCGA-44-2662	no alteration	1280	Alive	1015.89	1164.56
TCGA-44-2665	no alteration	1301	Alive	1070.21	1222.01
TCGA-44-2666	no alteration	97	Dead	512.15	758.63
TCGA-44-2668	no alteration	761	Dead	706.65	1806.07
TCGA-44-3396	no alteration	1130	Alive	742.9	874.69
TCGA-44-3398	no alteration	1163	Alive	911.35	1836.4
TCGA-44-3918	no alteration	1036	Alive	824.56	1260.49
TCGA-44-3919	no alteration	1026	Dead	778.86	1337.89
TCGA-44-4112	no alteration	808	Dead	714.06	1902.01
TCGA-44-5643	no alteration	1013	Alive	1149.3	5670.42
TCGA-44-5644	no alteration	863	Alive	727.51	1760.93
TCGA-44-5645	no alteration	852	Alive	693.06	1051.06
TCGA-44-6148	no alteration	704	Alive	526.05	625.15
TCGA-44-6774	no alteration	658	Alive	420.07	1122.68
TCGA-44-6775	no alteration	705	Alive	752.15	1046.44
TCGA-44-6777	no alteration	987	Dead	513.41	1355.08
TCGA-44-6778	no alteration	1864	Alive	767.77	1445.43
TCGA-44-6779	no alteration	500	Dead	706.91	1330.15
TCGA-44-7660	no alteration	592	Alive	1044.26	1629.69
TCGA-44-7662	no alteration	218	Alive	645.21	1223.83
TCGA-44-7669	no alteration	574	Dead	543.14	2985.58
TCGA-44-8119	no alteration	285	Alive	1012.17	1810.48
TCGA-44-8120	no alteration	260	Alive	522	871.59
TCGA-44-A47B	no alteration	287	Alive	668.61	3143.75
TCGA-44-A47G	no alteration	351	Alive	789.41	1513.23
TCGA-44-A4SS	no alteration	415	Alive	664.61	1639.93
TCGA-44-A4SU	no alteration	409	Dead	564.39	639.98
TCGA-49-4486	no alteration	2318	Dead	1013.43	1008.44
TCGA-49-4487	no alteration	855	Dead	1296.55	1380.79
TCGA-49-4488	no alteration	869	Dead	314.8	2214.64
TCGA-49-4490	no alteration	385	Dead	563.51	918.28
TCGA-49-4494	no alteration	1081	Dead	891.89	1002.34
TCGA-49-4501	no alteration	1421	Dead	547.95	1206.61
TCGA-49-4507	no alteration	268	Dead	1190.25	659.98
TCGA-49-4512	no alteration	905	Dead	401.23	1493.47
TCGA-49-4514	no alteration	1700	Alive	1087.98	1817.89
TCGA-49-6742	no alteration	1678	Alive	675.62	1756.9
TCGA-49-6743	no alteration	1621	Alive	917.53	1142.16
TCGA-49-6744	no alteration	1683	Alive	699.59	1423.12
TCGA-49-6761	no alteration	354	Alive	990.65	1344.09
TCGA-49-AAQV	no alteration	677	Dead	802.03	732.49
TCGA-49-AAR0	no alteration	4765	Alive	789.29	524.54
TCGA-49-AAR2	no alteration	2224	Alive	428.14	602.61
TCGA-49-AAR3	no alteration	1893	Alive	702.96	823.17
TCGA-49-AAR4	no alteration	879	Dead	641.87	1025.85
TCGA-49-AARE	no alteration	1229	Dead	1084.66	702.78
TCGA-49-AARN	no alteration	1135	Dead	599.25	695.52
TCGA-49-AARR	no alteration	4992	Alive	645.49	881.23
TCGA-50-5044	no alteration	624	Dead	502.56	775.84
TCGA-50-5045	no alteration	2174	Dead	886.63	1270.73
TCGA-50-5049	no alteration	3094	Alive	796.32	965.4
TCGA-50-5055	no alteration	1830	Dead	735.88	1046.51
TCGA-50-5066	no alteration	1442	Alive	1533.1	1442.51
TCGA-50-5068	no alteration	1499	Dead	1451.06	973.08
TCGA-50-5072	no alteration	250	Dead	759.82	2594
TCGA-50-5930	no alteration	282	Dead	920.34	1237.74
TCGA-50-5931	no alteration	434	Dead	755.05	1554.29
TCGA-50-5935	no alteration	653	Dead	699.67	2864.24
TCGA-50-5939	no alteration	460	Dead	989.23	900.29
TCGA-50-5942	no alteration	1847	Alive	650.18	671.92
TCGA-50-5944	no alteration	1750	Alive	498.86	1313.61
TCGA-50-5946	no alteration	1617	Alive	491.48	841.11
TCGA-50-6590	no alteration	1288	Dead	992.39	1295.65
TCGA-50-6591	no alteration	119	Dead	787.34	1225.81
TCGA-50-6592	no alteration	777	Dead	1241.19	2374.05
TCGA-50-6593	no alteration	336	Dead	795.38	1032.07
TCGA-50-6594	no alteration	370	Dead	502.11	1002.82
TCGA-50-6595	no alteration	189	Dead	733.12	991.64
TCGA-50-6597	no alteration	1268	Dead	414.7	670.12
TCGA-50-6673	no alteration	22	Dead	667.41	2026.36
TCGA-50-8457	no alteration	1125	Alive	699.96	1177.1
TCGA-50-8460	no alteration	829	Alive	915.12	709.42
TCGA-53-7624	no alteration	1043	Dead	530.96	1593.76
TCGA-53-7626	no alteration	929	Dead	704.23	1898.44
TCGA-53-A4EZ	no alteration	1071	Alive	677.49	1775.15
TCGA-55-1594	no alteration	1178	Alive	496.86	1829.8
TCGA-55-1596	no alteration	2065	Alive	437.54	986.97
TCGA-55-5899	no alteration	930	Alive	572.08	1156.74
TCGA-55-6543	no alteration	435	Alive	674.47	901.9
TCGA-55-6712	no alteration	171	Dead	596.91	1601.61
TCGA-55-6968	no alteration	1293	Dead	827.13	1360.62
TCGA-55-6969	no alteration	1239	Alive	899.63	1040.02
TCGA-55-6971	no alteration	1400	Alive	749.27	1677.64
TCGA-55-6972	no alteration	1632	Dead	729.45	1234.02
TCGA-55-6978	no alteration	176	Dead	852	2068.59
TCGA-55-6979	no alteration	237	Dead	820.26	1025.33
TCGA-55-6980	no alteration	2109	Alive	706.45	1456.23
TCGA-55-6981	no alteration	1379	Dead	794.74	1708.77
TCGA-55-6982	no alteration	995	Dead	651.76	2116.62
TCGA-55-6985	no alteration	1233	Alive	621.64	2051.49
TCGA-55-6986	no alteration	3261	Alive	917.15	800.15
TCGA-55-6987	no alteration	2137	Alive	878.18	1413.49
TCGA-55-7227	no alteration	952	Dead	781.62	870.08
TCGA-55-7570	no alteration	824	Alive	554.68	1147.71
TCGA-55-7573	no alteration	487	Alive	582.07	911.93
TCGA-55-7574	no alteration	995	Dead	705.7	1800.36
TCGA-55-7724	no alteration	705	Alive	987.98	1878.76
TCGA-55-7727	no alteration	119	Alive	1198.17	1215.6
TCGA-55-7816	no alteration	468	Dead	802.15	1249.46
TCGA-55-7903	no alteration	567	Alive	756.35	1403.59
TCGA-55-7913	no alteration	561	Dead	353.54	3263.36
TCGA-55-7994	no alteration	603	Alive	709.84	1249.03
TCGA-55-7995	no alteration	889	Alive	682.65	1948.65
TCGA-55-8085	no alteration	904	Alive	848.64	1322.55
TCGA-55-8087	no alteration	462	Alive	462.48	827.57
TCGA-55-8089	no alteration	702	Dead	1546.04	1036.66
TCGA-55-8091	no alteration	600	Alive	623.46	1245.43
TCGA-55-8096	no alteration	719	Dead	841.68	1238.35
TCGA-55-8204	no alteration	515	Alive	968.35	1063.3
TCGA-55-8205	no alteration	599	Alive	759.19	1112.05
TCGA-55-8206	no alteration	888	Alive	801.54	1008.86
TCGA-55-8208	no alteration	674	Alive	839.09	1419.29
TCGA-55-8301	no alteration	534	Alive	655.48	1049.46
TCGA-55-8505	no alteration	440	Alive	619.92	1808.49
TCGA-55-8506	no alteration	11	Alive	574.32	972.41
TCGA-55-8510	no alteration	539	Alive	692.17	778.46
TCGA-55-8511	no alteration	552	Alive	643.41	560.88
TCGA-55-8513	no alteration	791	Alive	660.98	1106.08
TCGA-55-8614	no alteration	536	Alive	641.84	858.09
TCGA-55-8619	no alteration	416	Alive	630.17	1004.08
TCGA-55-8620	no alteration	375	Dead	375.65	1276.98
TCGA-55-8621	no alteration	515	Alive	634.26	1102.99
TCGA-55-A48X	no alteration	689	Alive	844.09	1237.54
TCGA-55-A48Y	no alteration	630	Alive	1038.87	1355.04
TCGA-55-A48Z	no alteration	651	Alive	593.46	970.69
TCGA-55-A491	no alteration	626	Alive	465.33	1096.88
TCGA-55-A492	no alteration	596	Alive	422.07	1092.13
TCGA-55-A493	no alteration	28	Alive	526.45	2634.21
TCGA-55-A4DF	no alteration	614	Dead	1000.46	2132.69
TCGA-55-A4DG	no alteration	608	Alive	795.36	549.05
TCGA-55-A57B	no alteration	546	Alive	386.81	912.91
TCGA-62-8394	no alteration	139	Dead	726.48	1152.3
TCGA-62-8395	no alteration	1216	Alive	582.04	1646.12
TCGA-62-8397	no alteration	1289	Alive	570.8	875.91
TCGA-62-8399	no alteration	2696	Alive	944.4	1249.62
TCGA-62-8402	no alteration	1498	Dead	1012.93	1441.56
TCGA-62-A46O	no alteration	1454	Dead	749.72	3167.78
TCGA-62-A46P	no alteration	594	Dead	793.23	1573.68
TCGA-62-A46U	no alteration	2067	Alive	893.55	1473.08
TCGA-62-A46V	no alteration	2199	Alive	805.46	1332.01
TCGA-62-A46Y	no alteration	414	Dead	1073.68	1683.71
TCGA-62-A470	no alteration	1194	Dead	588.67	2378.08
TCGA-62-A471	no alteration	1246	Alive	665.98	1335.55
TCGA-62-A472	no alteration	910	Alive	516.41	1326.25
TCGA-64-1676	no alteration	1728	Alive	1375.33	998.42
TCGA-64-1678	no alteration	1189	Alive	750.18	2815.27
TCGA-64-1679	no alteration	2488	Alive	1079.51	1198.78
TCGA-64-1680	no alteration	1126	Alive	977.58	925.26
TCGA-64-1681	no alteration	1167	Dead	751.06	1598.63
TCGA-64-5779	no alteration	864	Alive	760.23	1574.47
TCGA-64-5781	no alteration	1559	Alive	772.35	1012.22
TCGA-67-3770	no alteration	610	Alive	765.04	1160.71
TCGA-67-3771	no alteration	610	Alive	573.94	936.81
TCGA-67-3772	no alteration	573	Alive	838.48	1261.7
TCGA-67-6215	no alteration	174	Alive	723.99	2483.7
TCGA-67-6216	no alteration	141	Alive	522.17	1354.35
TCGA-67-6217	no alteration	422	Alive	479.3	960.88
TCGA-69-7760	no alteration	202	Alive	489.69	1567.15
TCGA-69-7761	no alteration	186	Alive	754.99	1565.57
TCGA-69-7763	no alteration	690	Alive	586.97	1648.59
TCGA-69-7764	no alteration	414	Alive	997.35	1773.21
TCGA-69-7765	no alteration	165	Alive	637.95	1282.15
TCGA-69-7979	no alteration	408	Alive	948.39	1032.47
TCGA-69-8453	no alteration	788	Alive	687.62	959.06
TCGA-69-A59K	no alteration	522	Alive	393.6	2423.74
TCGA-71-6725	no alteration	256	Alive	793.79	1296.78
TCGA-71-8520	no alteration	210	Dead	264.74	1081.26
TCGA-73-4658	no alteration	1600	Dead	558.11	1310.7
TCGA-73-4659	no alteration	711	Dead	810.97	2143.46
TCGA-73-4666	no alteration	800	Alive	709.55	1175.12
TCGA-73-4675	no alteration	922	Dead	586.43	1366.79
TCGA-73-4676	no alteration	281	Dead	697.1	1262.27
TCGA-73-7499	no alteration	1531	Dead	859.44	1196.42
TCGA-73-A9RS	no alteration	340	Dead	336.27	1752.64
TCGA-78-7143	no alteration	4961	Dead	743.76	1411.71
TCGA-78-7146	no alteration	173	Dead	798.51	2210.95
TCGA-78-7147	no alteration	586	Dead	1041.5	539.14
TCGA-78-7149	no alteration	3940	Alive	504.55	873.45
TCGA-78-7150	no alteration	666	Dead	1039.01	2562.82
TCGA-78-7152	no alteration	1215	Dead	828.23	1511.61
TCGA-78-7153	no alteration	3635	Alive	478.36	1162.42
TCGA-78-7154	no alteration	593	Dead	672.12	1609.17
TCGA-78-7155	no alteration	1171	Dead	1225.12	4454.28
TCGA-78-7156	no alteration	976	Dead	823.38	1177.86
TCGA-78-7158	no alteration	179	Dead	750.62	1221.99
TCGA-78-7159	no alteration	1974	Alive	603.86	2010.47
TCGA-78-7162	no alteration	3169	Dead	635.57	1114.16
TCGA-78-7163	no alteration	7248	Alive	545.41	727.21
TCGA-78-7220	no alteration	807	Dead	504.44	3856.9
TCGA-78-7535	no alteration	949	Dead	602.73	823.78
TCGA-78-7536	no alteration	244	Dead	891.57	1603.5
TCGA-78-7537	no alteration	1622	Dead	782.81	1026.03
TCGA-78-7542	no alteration	321	Dead	1138.95	1082.34
TCGA-78-7633	no alteration	1528	Dead	590.21	1281.48
TCGA-78-8640	no alteration	7062	Alive	1140.19	926.62
TCGA-78-8648	no alteration	1209	Dead	747.9	929.72
TCGA-78-8660	no alteration	321	Dead	505.15	855.72
TCGA-78-8662	no alteration	3361	Dead	2035.74	1078.76
TCGA-86-6562	no alteration	376	Dead	681.23	1963.29
TCGA-86-6851	no alteration	179	Alive	802.34	2117.06
TCGA-86-7711	no alteration	1046	Dead	886.7	877.58
TCGA-86-7714	no alteration	625	Dead	519.74	1287.59
TCGA-86-7955	no alteration	1072	Alive	1272.38	486.18
TCGA-86-8055	no alteration	124	Dead	1063.87	1332.62
TCGA-86-8073	no alteration	740	Alive	500.77	1346.28
TCGA-86-8074	no alteration	24	Alive	922.44	1051.47
TCGA-86-8075	no alteration	694	Dead	1036.71	1110.41
TCGA-86-8278	no alteration	944	Alive	612.43	1200.49
TCGA-86-8279	no alteration	949	Alive	624	759.11
TCGA-86-8280	no alteration	701	Alive	415.49	1111.23
TCGA-86-8585	no alteration	353	Alive	993.64	1375.21
TCGA-86-8668	no alteration	423	Alive	459.82	822.92
TCGA-86-8669	no alteration	938	Alive	463.77	1657.85
TCGA-86-8671	no alteration	839	Alive	753.27	790.19
TCGA-86-8672	no alteration	19	Dead	754.68	887.04
TCGA-86-8673	no alteration	862	Alive	618.77	1261.59
TCGA-86-A4D0	no alteration	116	Dead	771.99	1803.63
TCGA-86-A4P7	no alteration	415	Alive	772.3	1393.26
TCGA-86-A4P8	no alteration	805	Alive	618.5	876.48
TCGA-91-6829	no alteration	1258	Dead	553.95	2291.17
TCGA-91-6830	no alteration	60	Alive	624.52	998.47
TCGA-91-6831	no alteration	310	Alive	710.01	1958.71
TCGA-91-6840	no alteration	372	Alive	1259.2	1247.74
TCGA-91-6847	no alteration	842	Alive	696.37	2030.5
TCGA-91-6848	no alteration	224	Alive	641.5	1266.26
TCGA-91-7771	no alteration	492	Alive	792.57	1997.71
TCGA-91-8496	no alteration	505	Alive	785.25	947.1
TCGA-91-8497	no alteration	434	Dead	653.98	928.68
TCGA-91-8499	no alteration	36	Alive	1628.71	2373.65
TCGA-91-A4BD	no alteration	603	Alive	595.26	738.16
TCGA-93-7348	no alteration	531	Alive	560.72	1465.54
TCGA-93-A4JN	no alteration	718	Alive	878.22	763.51
TCGA-93-A4JQ	no alteration	526	Alive	775.07	1021.36
TCGA-95-7043	no alteration	503	Dead	1244.76	1204.78
TCGA-95-7947	no alteration	477	Alive	848.94	801.88
TCGA-95-7948	no alteration	476	Alive	1055.59	1045.72
TCGA-95-8039	no alteration	830	Alive	905.97	977.26
TCGA-97-7546	no alteration	1285	Alive	1099.16	1543.84
TCGA-97-7547	no alteration	1965	Alive	478.39	1572.16
TCGA-97-7552	no alteration	1932	Alive	591.99	1820.14
TCGA-97-7553	no alteration	1870	Alive	713.01	1049.19
TCGA-97-7937	no alteration	564	Alive	521.9	1274.01
TCGA-97-8171	no alteration	568	Alive	681.08	922.9
TCGA-97-8172	no alteration	545	Alive	714.74	2519.71
TCGA-97-8174	no alteration	164	Dead	563.14	1368.28
TCGA-97-8175	no alteration	551	Alive	1025.39	1714.09
TCGA-97-8177	no alteration	499	Alive	762.71	925.14
TCGA-97-8547	no alteration	657	Alive	447.36	1058.65
TCGA-97-8552	no alteration	626	Alive	687.2	922.56
TCGA-97-A4LX	no alteration	614	Alive	660.31	1501.41
TCGA-97-A4M1	no alteration	601	Alive	801.76	679.39
TCGA-97-A4M2	no alteration	624	Alive	851.53	989.76
TCGA-97-A4M3	no alteration	540	Alive	741.53	1496.21
TCGA-97-A4M6	no alteration	568	Alive	725.07	740.15
TCGA-97-A4M7	no alteration	629	Alive	719.38	1261.28
TCGA-99-7458	no alteration	747	Alive	812.05	1819.08
TCGA-99-AA5R	no alteration	658	Alive	815.96	742.67
TCGA-J2-8192	no alteration	739	Alive	729.42	1587.24
TCGA-J2-A4AD	no alteration	550	Dead	803.49	922.45
TCGA-J2-A4AE	no alteration	1079	Alive	854.02	895.39
TCGA-L4-A4E5	no alteration	578	Alive	676.68	1187.71
TCGA-L4-A4E6	no alteration	435	Alive	704.7	977.23
TCGA-L9-A444	no alteration	307	Alive	1054.67	782.84
TCGA-L9-A50W	no alteration	442	Dead	349.26	965.25
TCGA-L9-A5IP	no alteration	58	Dead	680.54	2212.09
TCGA-L9-A743	no alteration	664	Alive	730.88	923.51
TCGA-L9-A7SV	no alteration	565	Alive	453.04	1391.55
TCGA-L9-A8F4	no alteration	476	Alive	682.18	744.09
TCGA-MN-A4N1	no alteration	827	Alive	956.48	1578.89
TCGA-MN-A4N4	no alteration	1175	Alive	1746.01	1152.16
TCGA-MP-A4SV	no alteration	2620	Dead	699.44	1791.36
TCGA-MP-A4SW	no alteration	1778	Dead	600.64	1328.78
TCGA-MP-A4T6	no alteration	1790	Dead	649.22	610.43
TCGA-MP-A4T9	no alteration	1265	Dead	602.95	1442.85
TCGA-MP-A4TA	no alteration	950	Dead	920.6	709.74
TCGA-MP-A4TC	no alteration	74	Dead	806.19	830.76
TCGA-MP-A4TH	no alteration	741	Alive	699.72	1113.01
TCGA-MP-A4TJ	no alteration	339	Dead	1111.79	1753.71
TCGA-MP-A5C7	no alteration	2248	Alive	676	1635.85
TCGA-NJ-A4YF	no alteration	2161	Alive	799.51	1654.92
TCGA-NJ-A4YQ	no alteration	1432	Alive	1090.4	553.04
TCGA-NJ-A55A	no alteration	15	Alive	767.55	1139.09
TCGA-NJ-A7XG	no alteration	617	Alive	926.85	1209.85
TCGA-O1-A52J	no alteration	1798	Dead	774.64	483.73
TCGA-S2-AA1A	no alteration	513	Alive	681.4	1337.91
