# Supplementary material for: PTPN2 regulates the activation of KRAS and plays a critical role in proliferation and survival of KRAS-driven cancer cells
Source: J Biol Chem. 2021 Jan 13;295(52):18343–54. doi: 10.1074/jbc.RA119.011060 (PMC7939389; doi:10.1074/jbc.RA119.011060)
Supplement: Supplementary file 1 [file mmc1.zip › 155819_2_supp_610836_qq35mc.xlsx]

## Sheet: Sheet1
genesymbol	GENEID	GeneAccession	Sequence
ADAM10	102	NM_001110	CAUCUGACCCUAAACCAAA
ADAM10	102	NM_001110	CAAGGGAAGGAAUAUGUAA
ADAM10	102	NM_001110	GAACUAUGGGUCUCAUGUA
ADAM10	102	NM_001110	CGAGAGAGUUAUCAAAUGG
AP2A1	160	NM_130787	CCGAUGAGUUGCUGAAUAA
AP2A1	160	NM_130787	GGAGCAAUGCCAAGCAGAU
AP2A1	160	NM_130787	CCAAGAAGGUGCAGCAUUC
AP2A1	160	NM_130787	GCAAGAAGAACCCAGAUGA
AP2A2	161	NM_012305	GAAUUUAGGUCGGAUGUUU
AP2A2	161	NM_012305	GCCCAUCACUCUCAACAAA
AP2A2	161	NM_012305	CCGAAUUGCUGGUGAUUAC
AP2A2	161	NM_012305	GCACUUGGGUGUGGUAACU
AP1B1	162	NM_145730	UAGACGAGCUUAUCUGCUA
AP1B1	162	NM_145730	CCACUCAGGACUCAGAUAA
AP1B1	162	NM_145730	GGAAGGCUGUGCGUGCUAU
AP1B1	162	NM_145730	CUAAGGACUUGGACUACUA
AP2B1	163	NM_001282	GUACAAUGAUCCCAUCUAU
AP2B1	163	NM_001282	UGAAUUAUGUGGUCCAAGA
AP2B1	163	NM_001282	GAUGUUGACUUUGUUCGAA
AP2B1	163	NM_001282	CAACAAGUAUGAAAGUAUC
AMPH	273	NM_139316	GAACUUCACCCGACGCUUA
AMPH	273	NM_139316	UCACAGAGUCGCUGCAUGA
AMPH	273	NM_139316	GAGGAUAUUUAGCAGCAAU
AMPH	273	NM_139316	GACAAGCACUGAUUUGGUA
BIN1	274	NM_139351	GACAUCAAGUCACGCAUUG
BIN1	274	NM_139351	GAACAGCCGCGUAGGUUUC
BIN1	274	NM_139351	ACAACGACCUGCUGUGGAU
BIN1	274	NM_139351	CCAGCAACGUGCAGAAGAA
ARF1	375	NM_001658	UGACAGAGAGCGUGUGAAC
ARF1	375	NM_001658	CGGCCGAGAUCACAGACAA
ARF1	375	NM_001658	ACGAUCCUCUACAAGCUUA
ARF1	375	NM_001658	GAACCAGAAGUGAACGCGA
ARF6	382	NM_001663	CGGCAUUACUACACUGGGA
ARF6	382	NM_001663	UCACAUGGUUAACCUCUAA
ARF6	382	NM_001663	GAGCUGCACCGCAUUAUCA
ARF6	382	NM_001663	GAUGAGGGACGCCAUAAUC
RHOA	387	NM_001664	CGACAGCCCUGAUAGUUUA
RHOA	387	NM_001664	GACCAAAGAUGGAGUGAGA
RHOA	387	NM_001664	GCAGAGAUAUGGCAAACAG
RHOA	387	NM_001664	GGAAUGAUGAGCACACAAG
ARRB1	408	NM_020251	UGGAUAAGGAGAUCUAUUA
ARRB1	408	NM_020251	AUGGAAAGCUCACCGUCUA
ARRB1	408	NM_020251	GAACUGCCCUUCACCCUAA
ARRB1	408	NM_020251	GAACGAGACGCCAGUAGAU
ARRB2	409	NM_199004	CGAACAAGAUGACCAGGUA
ARRB2	409	NM_199004	CGGCGUAGACUUUGAGAUU
ARRB2	409	NM_199004	GGGCUUGUCCUUCCGCAAA
ARRB2	409	NM_199004	UAGAUCACCUGGACAAAGU
ATM	472	NM_138292	GCAAAGCCCUAGUAACAUA
ATM	472	NM_138292	GGUGUGAUCUUCAGUAUAU
ATM	472	NM_138292	GAGAGGAGACAGCUUGUUA
ATM	472	NM_138292	GAUGGGAGGCCUAGGAUUU
ATP6V0A1	535	NM_005177	GAACUUACCGAGAGAUAAA
ATP6V0A1	535	NM_005177	CGGCCGAUGUUUACUUAUA
ATP6V0A1	535	NM_005177	GUUCAGUGGUCGAUACAUU
ATP6V0A1	535	NM_005177	CCAGCUCCGUAUACUAUUA
CAV1	857	NM_001753	CUAAACACCUCAACGAUGA
CAV1	857	NM_001753	GCAAAUACGUAGACUCGGA
CAV1	857	NM_001753	GCAGUUGUACCAUGCAUUA
CAV1	857	NM_001753	GCAUCAACUUGCAGAAAGA
CAV2	858	NM_198212	AGAUUGGGAUACUGUAAUA
CAV2	858	NM_198212	GUAAAGACCUGCCUAAUGG
CAV2	858	NM_198212	GUAGGACGAUGCUUCUCUU
CAV2	858	NM_198212	UAUCAUUGCUCCAUUGUGU
CAV3	859	NM_001234	UCAAGGUGGUGCUGCGGAA
CAV3	859	NM_001234	GCCCAGAUCGUCAAGGAUA
CAV3	859	NM_001234	GGACAUAGUCAAGGUGGAU
CAV3	859	NM_001234	UGCCAUGCAUUAAGAGCUA
CBL	867	NM_005188	AAUCAACUCUGAACGGAAA
CBL	867	NM_005188	GACAAUCCCUCACAAUAAA
CBL	867	NM_005188	UAGCCCACCUUAUAUCUUA
CBL	867	NM_005188	GGAGACACAUUUCGGAUUA
CBLB	868	NM_170662	GAACAUCACAGGACUAUGA
CBLB	868	NM_170662	GUACUGGUCCGUUAGCAAA
CBLB	868	NM_170662	GGUCGAAUUUUGGGUAUUA
CBLB	868	NM_170662	UAUCAGCAUUUACGACUUA
CDC42	998	NM_044472	CGGAAUAUGUACCGACUGU
CDC42	998	NM_044472	GCAGUCACAGUUAUGAUUG
CDC42	998	NM_044472	GAUGACCCCUCUACUAUUG
CDC42	998	NM_044472	CUGCAGGGCAAGAGGAUUA
CFL1	1072	NM_005507	CCUCUAUGAUGCAACCUAU
CFL1	1072	NM_005507	CAUGGAAGCAGGACCAGUA
CFL1	1072	NM_005507	UAAAUGGAAUGUUGUGGAG
CFL1	1072	NM_005507	ACUCUGUGCUUGUCUGUUU
AP2M1	1173	NM_001025205	GUUAAGCGGUCCAACAUUU
AP2M1	1173	NM_001025205	GCGAGAGGGUAUCAAGUAU
AP2M1	1173	NM_001025205	AGUUUGAGCUUAUGAGGUA
AP2M1	1173	NM_001025205	GAACCGAAGCUGAACUACA
CLTA	1211	NM_001833	AGACAGUUAUGCAGCUAUU
CLTA	1211	NM_001833	CCAAUUCUCGGAAGCAAGA
CLTA	1211	NM_001833	AGUAAUGAAUGGUGAAUAC
CLTA	1211	NM_001833	CCAAAGAUGUCUCCCGCAU
CLTB	1212	NM_001834	GGAACCAGCGCCAGAGUGA
CLTB	1212	NM_001834	CAUCUAAGGUCACGGAACA
CLTB	1212	NM_001834	GCACAGAGUGGGAGAAGGU
CLTB	1212	NM_001834	GGAAACGGCUGCAAGAGCU
CLTC	1213	NM_004859	GAGAAUGGCUGUACGUAAU
CLTC	1213	NM_004859	UGAGAAAUGUAAUGCGAAU
CLTC	1213	NM_004859	GCAGAAGAAUCAACGUUAU
CLTC	1213	NM_004859	CGUAAGAAGGCUCGAGAGU
COPA	1314	NM_004371	ACUCAGAUCUGGUGUAAUA
COPA	1314	NM_004371	GCAAUAUGCUACACUAUGU
COPA	1314	NM_004371	GAACAUUCGUGUCAAGAGU
COPA	1314	NM_004371	GCGGAGUGGUUCCAAGUUU
DAB2	1601	NM_001343	GAACCAGCCUUCACCCUUU
DAB2	1601	NM_001343	CAAAGGAUCUGGGUCAACA
DAB2	1601	NM_001343	GAUCUAAACUCUGAAAUCG
DAB2	1601	NM_001343	AAACUGAAAUCGGGUGUUG
DIAPH1	1729	NM_005219	GAAGUGAACUGAUGCGUUU
DIAPH1	1729	NM_005219	GAAGUUGUCUGUUGAAGAA
DIAPH1	1729	NM_005219	GAUAUGAGAGUGCAACUAA
DIAPH1	1729	NM_005219	GCGAGCAAGUGGAGAAUAU
DNM1	1759	NM_004408	GAGAAUCUGUCCUGGUACA
DNM1	1759	NM_004408	GAAUAUCCAUGGCAUUAGA
DNM1	1759	NM_004408	GCAGUUCGCCGUAGACUUU
DNM1	1759	NM_004408	CACAGAAUAUGCCGAGUUC
DNM2	1785	NM_001005362	GGCCCUACGUAGCAAACUA
DNM2	1785	NM_001005362	GAGAUCAGGUGGACACUCU
DNM2	1785	NM_001005362	CCGAAUCAAUCGCAUCUUC
DNM2	1785	NM_001005362	GAGCGAAUCGUCACCACUU
EPS15	2060	NM_001981	AUAAAGAUAUGGACGGAUU
EPS15	2060	NM_001981	UGAAUUAACUAGUCAGGAA
EPS15	2060	NM_001981	CAAGUGAGGUUCAGGAUCU
EPS15	2060	NM_001981	CUUAAUCAGUCAGAAGUUA
FYN	2534	NM_153048	CGGAUUGGCCCGAUUGAUA
FYN	2534	NM_153048	GGACUCAUAUGCAAGAUUG
FYN	2534	NM_153048	GAAGCCCGCUCCUUGACAA
FYN	2534	NM_153048	GGAGAGACAGGUUACAUUC
GRB2	2885	NM_203506	UGAAUGAGCUGGUGGAUUA
GRB2	2885	NM_203506	AGGCAGAGCUUAAUGGAAA
GRB2	2885	NM_203506	CGAAGAAUGUGAUCAGAAC
GRB2	2885	NM_203506	GAAAGGAGCUUGCCACGGG
HIP1	3092	NM_005338	GCAAAUCACAGAUCGAAGA
HIP1	3092	NM_005338	GAGCCUGUCUGAGAUAGAA
HIP1	3092	NM_005338	GAACAGCGAUAUAGCAAGC
HIP1	3092	NM_005338	GCAGUGAUCCCUUCAAUUU
LIMK1	3984	NM_016735	GAGCAUGACCCUCACGAUA
LIMK1	3984	NM_016735	GAAGCGAGUUGCCCGUGUG
LIMK1	3984	NM_016735	GCCCAGAUGUGAAGAAUUC
LIMK1	3984	NM_016735	GGAGACCGGAUCUUGGAAA
RAB8A	4218	NM_005370	CAGGAACGGUUUCGGACGA
RAB8A	4218	NM_005370	GAAUUAAACUGCAGAUAUG
RAB8A	4218	NM_005370	GAACAAGUGUGAUGUGAAU
RAB8A	4218	NM_005370	GAACUGGAUUCGCAACAUU
NEDD4	4734	NM_006154	GGAGGGAACAUACAAAGUA
NEDD4	4734	NM_006154	GAUCACAAUUCCAGAACGA
NEDD4	4734	NM_006154	GAACUAGAGCUUCUUAUGU
NEDD4	4734	NM_006154	CCAAUGAUCUAGGGCCUUU
NSF	4905	NM_006178	GAAAAUCGCCAAUCAAUUA
NSF	4905	NM_006178	GGAUAGGAAUCAAGAAGUU
NSF	4905	NM_006178	CAAUAGACCAGAUCUGAUA
NSF	4905	NM_006178	UCUCUUGGCUCGACAGAUU
PAK1	5058	NM_002576	ACCCAAACAUUGUGAAUUA
PAK1	5058	NM_002576	GGAGAAAUUACGAAGCAUA
PAK1	5058	NM_002576	UCAAAUAACGGCCUAGACA
PAK1	5058	NM_002576	CAUCAAAUAUCACUAAGUC
PIK3C2G	5288	NM_004570	GAACUUUGCUGUCGUGCUU
PIK3C2G	5288	NM_004570	GCAAAAGGCUUGAUAGAGA
PIK3C2G	5288	NM_004570	ACAACUAGGUCGAUUGAAA
PIK3C2G	5288	NM_004570	GAACCCUGCCCUAUGUAUA
PIK3CG	5294	NM_002649	GCUGAAGCGUGGUUUAAGA
PIK3CG	5294	NM_002649	CCCGAAAGCUUUAGAGUUC
PIK3CG	5294	NM_002649	GAAUUGCUCUGGCAUUUUA
PIK3CG	5294	NM_002649	GACGUCAGUUCCCAAGUUA
PI4KA	5297	NM_002650	GCUAUGUGCGGGAGUAUAU
PI4KA	5297	NM_002650	GAUCGAGCGUCUCAUCACA
PI4KA	5297	NM_002650	GUGGCCAACUGGAGAUCUA
PI4KA	5297	NM_002650	GGAACGAAGUGACCCGUCU
RAB1A	5861	NM_004161	CAGCAUGAAUCCCGAAUAU
RAB1A	5861	NM_004161	GUAGAACAGUCUUUCAUGA
RAB1A	5861	NM_004161	GGAAACCAGUGCUAAGAAU
RAB1A	5861	NM_004161	UGAGAAGUCCAAUGUUAAA
RAB2A	5862	NM_002865	GAAGGAGUCUUUGACAUUA
RAB2A	5862	NM_002865	GCAGGAGCUUUACUAGUUU
RAB2A	5862	NM_002865	GUGCUCGAAUGAUAACUAU
RAB2A	5862	NM_002865	GCUUAUUGCUACAGUUUAC
RAB3A	5864	NM_002866	GAAGAUGUCCGAGUCGUUG
RAB3A	5864	NM_002866	UCAAGACCAUCUAUCGCAA
RAB3A	5864	NM_002866	GUUCAAGAUUCUCAUCAUC
RAB3A	5864	NM_002866	GAGGCAAGCGCCAAGGACA
RAB3B	5865	NM_002867	GGACACAGACCCGUCGAUG
RAB3B	5865	NM_002867	CUACUCAGAUCAAGACCUA
RAB3B	5865	NM_002867	CAAAGGAGAACAUCAGUGU
RAB3B	5865	NM_002867	UUAAACUGCUUAUCAUUGG
RAB4A	5867	NM_004578	GCUCAGGAGUGUGGUUGUU
RAB4A	5867	NM_004578	UACAAUGCGCUUACUAAUU
RAB4A	5867	NM_004578	GAUAAUAAAUGUUGGUGGU
RAB4A	5867	NM_004578	GAACGAUUCAGGUCCGUGA
RAB5A	5868	NM_004162	GCAAGCAAGUCCUAACAUU
RAB5A	5868	NM_004162	UGACACUACAGUAAAGUUU
RAB5A	5868	NM_004162	GGAAGAGGAGUAGACCUUA
RAB5A	5868	NM_004162	AGAGUCCGCUGUUGGCAAA
RAB5B	5869	NM_002868	GGAGCGAUAUCACAGCUUA
RAB5B	5869	NM_002868	GAAAGUCAAGCCUGGUAUU
RAB5B	5869	NM_002868	CAACAAACGUAUGGUGGAG
RAB5B	5869	NM_002868	AAGCUGCAAUCGUGGUUUA
RAB6A	5870	NM_002869	GUGGAUUGAUGAUGUCAGA
RAB6A	5870	NM_002869	CCAAAGAGCUGAAUGUUAU
RAB6A	5870	NM_002869	GAGCAAAGCGUUGGAAAGA
RAB6A	5870	NM_002869	GAAAGAGGAAGUGAUGUUA
MAP4K2	5871	NM_004579	GCGCAAAGGUGGCUACAAU
MAP4K2	5871	NM_004579	GGACAGGGACACAAUCCUA
MAP4K2	5871	NM_004579	GGAAUGACCGCUUGUGGAU
MAP4K2	5871	NM_004579	CGCCCAAACUGAGAGAUAA
RAB5C	5878	NM_004583	UCAUUGCACUCGCGGGUAA
RAB5C	5878	NM_004583	GAACAAGAUCUGUCAAUUU
RAB5C	5878	NM_004583	GCAAUGAACGUGAACGAAA
RAB5C	5878	NM_004583	GCUAAGAAGCUUCCCAAGA
RAC1	5879	NM_006908	GUGAUUUCAUAGCGAGUUU
RAC1	5879	NM_006908	GUAGUUCUCAGAUGCGUAA
RAC1	5879	NM_006908	AUGAAAGUGUCACGGGUAA
RAC1	5879	NM_006908	GAACUGCUAUUUCCUCUAA
ROCK1	6093	NM_005406	CUACAAGUGUUGCUAGUUU
ROCK1	6093	NM_005406	UAGCAAUCGUAGAUACUUA
ROCK1	6093	NM_005406	CCAGGAAGGUAUAUGCUAU
ROCK1	6093	NM_005406	GCCAAUGACUUACUUAGGA
SEC13	6396	NM_183352	CAUGUGAGCUGGUCCAUCA
SEC13	6396	NM_183352	GGUCGUGUGUUCAUUUGGA
SEC13	6396	NM_183352	CCAUCUCCCUGCUGACUUA
SEC13	6396	NM_183352	GUAAUUAACACUGUGGAUA
ITSN1	6453	NM_001001132	GAUAUCAGAUGUCGAUUGA
ITSN1	6453	NM_001001132	GAACGAAAGAUCAUAGAAU
ITSN1	6453	NM_001001132	CGACAAGGCCGGAGUCUUC
ITSN1	6453	NM_001001132	GCACAGAUAUGGGCACUAG
SNX1	6642	NM_148955	GAAAAGAAGUGAUACGGUU
SNX1	6642	NM_148955	GGAAAGAGCUAGCGCUGAA
SNX1	6642	NM_148955	CAAAGGCCAUCUCCUAAUG
SNX1	6642	NM_148955	GAAAGGGACUUCGAGAGGA
SNX2	6643	NM_003100	CCACAGAAGUUGUAUUAGA
SNX2	6643	NM_003100	GUGCUGCCAUGUUAGGUAA
SNX2	6643	NM_003100	AAUGAUGGUUGCUAACAAA
SNX2	6643	NM_003100	UGAAUCGGAUGCAUGGUUU
STAU1	6780	NM_017454	GCAGGGAGUUUGUGAUGCA
STAU1	6780	NM_017454	UAAUAAAGAGGAUGAGUUC
STAU1	6780	NM_017454	CGAGUAAAGCCUAGAAUCA
STAU1	6780	NM_017454	CGGAUGCAGUCCACCUAUA
VAMP1	6843	NM_016830	UAACAUGACCAGUAACAGA
VAMP1	6843	NM_016830	GGCAGGAGCAUCACAAUUU
VAMP1	6843	NM_016830	CCAUCAUCGUGGUAGUUAU
VAMP1	6843	NM_016830	GUGGACAUCAUACGUGUGA
VAMP2	6844	NM_014232	GCGCAAAUACUGGUGGAAA
VAMP2	6844	NM_014232	CAUCAUAGUUUACUUCAGC
VAMP2	6844	NM_014232	GGGAGUGAUUUGCGCCAUC
VAMP2	6844	NM_014232	UCAUGAGGGUGAACGUGGA
SYT1	6857	NM_005639	GCAAUUUACUUUCAAGGUA
SYT1	6857	NM_005639	GGGCACAUCUGAUCCUUAC
SYT1	6857	NM_005639	GAUCGUUUCUCUAAGCAUG
SYT1	6857	NM_005639	GUAAGAGGCUGAAGAAGAA
TSG101	7251	NM_006292	CCGUUUAGAUCAAGAAGUA
TSG101	7251	NM_006292	CUCCAUACCCAUCCGGAUA
TSG101	7251	NM_006292	CCACAACAAGUUCUCAGUA
TSG101	7251	NM_006292	CCAAAUACUUCCUACAUGC
VAV2	7410	NM_003371	CUGAAAGUCUGCCACGAUA
VAV2	7410	NM_003371	UGGCAGCUGUCUUCAUUAA
VAV2	7410	NM_003371	GUGGGAGGGUCGUCUGGUA
VAV2	7410	NM_003371	GCCGCUGGCUCAUCGAUUG
VCP	7415	NM_007126	GCAUGUGGGUGCUGACUUA
VCP	7415	NM_007126	CAAAUUGGCUGGUGAGUCU
VCP	7415	NM_007126	CCUGAUUGCUCGAGCUGUA
VCP	7415	NM_007126	GUAAUCUCUUCGAGGUAUA
EZR	7430	NM_003379	GCGCGGAGCUGUCUAGUGA
EZR	7430	NM_003379	GCGCAAGGAGGAUGAAGUU
EZR	7430	NM_003379	GGAAUCAACUAUUUCGAGA
EZR	7430	NM_003379	GCUCAAAGAUAAUGCUAUG
WAS	7454	NM_000377	GCCGAGACCUCUAAACUUA
WAS	7454	NM_000377	UGACUGAGUGGCUGAGUUA
WAS	7454	NM_000377	GAAUGGAUUUGACGUGAAC
WAS	7454	NM_000377	GACCUAGCCCAGCUGAUAA
CLTCL1	8218	NM_001835	CCGAGUGGCUUGUCAAUUU
CLTCL1	8218	NM_001835	GCACAUCAUUGAAGUUGGA
CLTCL1	8218	NM_001835	CCAUGAAGAUGUUUGAUAG
CLTCL1	8218	NM_001835	GAAUUAAUCCAGCUAACAU
PICALM	8301	NM_001008660	CAACAGGCAUGAUAGGAUA
PICALM	8301	NM_001008660	GUUCAAAGAUGCCAUUAGA
PICALM	8301	NM_001008660	GUAAUGGCCUAUCCUGCUA
PICALM	8301	NM_001008660	CAUUACAACUCAUCAUUUG
PIP5K1A	8394	NM_003557	ACACAGUACUCAGUUGAUA
PIP5K1A	8394	NM_003557	GCACAACGAGAGCCCUUAA
PIP5K1A	8394	NM_003557	GUGGUUCCCUAUUCUAUGU
PIP5K1A	8394	NM_003557	GUAAGACCCUGCAGCGUGA
EEA1	8411	NM_003566	GCAGUCAGCUGGAAAGUCA
EEA1	8411	NM_003566	GAAGCAACGGUUCAGAAUA
EEA1	8411	NM_003566	GUUCAAACACUAAUGGAUA
EEA1	8411	NM_003566	GAACCUUGAAGCUUUAUUA
CAMK1	8536	NM_003656	AGAUACAGCUCUAGAUAAG
CAMK1	8536	NM_003656	GAAGAUAAGAGGACGCAGA
CAMK1	8536	NM_003656	UGAAAUACCUGCAUGACCU
CAMK1	8536	NM_003656	GAAUGAUGCCAAACUCUUU
BECN1	8678	NM_003766	GAUACCGACUUGUUCCUUA
BECN1	8678	NM_003766	GGAACUCACAGCUCCAUUA
BECN1	8678	NM_003766	CUAAGGAGCUGCCGUUAUA
BECN1	8678	NM_003766	GAGAGGAGCCAUUUAUUGA
RAB11A	8766	NM_004663	GCAACAAUGUGGUUCCUAU
RAB11A	8766	NM_004663	CAAGAGCGAUAUCGAGCUA
RAB11A	8766	NM_004663	GUGCAGUGCUGUCAGAACA
RAB11A	8766	NM_004663	GAGAUUUACCGCAUUGUUU
ASAP2	8853	NM_003887	GAAAUAAGCGGAGCGGAAA
ASAP2	8853	NM_003887	GCAAAGCUCAACCUGCUAA
ASAP2	8853	NM_003887	GAAGGCCUCCAUCGAGAUA
ASAP2	8853	NM_003887	CUACGGAUCUUCACACGAU
SYNJ1	8867	NM_003895	GAAGCAAUUUCGCAGCAUA
SYNJ1	8867	NM_003895	GUUCUGAGCCUAAAUGGUA
SYNJ1	8867	NM_003895	AAACAGAACAGGUUGUGUA
SYNJ1	8867	NM_003895	UCUCCAAACCCAUUUAUUA
SYNJ2	8871	NM_003898	GGACGUAGCCAUCGACACA
SYNJ2	8871	NM_003898	UCACAAGUUUGGACUAUGA
SYNJ2	8871	NM_003898	GAAUUGAGCGCAGGGAAUA
SYNJ2	8871	NM_003898	ACCCUAAACUGUUGAAUAA
AP1M1	8907	NM_032493	UAUCACGCUUCGAGAAUGA
AP1M1	8907	NM_032493	GCCCAAUGAUGCCGACUCA
AP1M1	8907	NM_032493	CGAGAUCCCUUACUUCACU
AP1M1	8907	NM_032493	GAAGGCAUCAAGUAUCGGA
RAB29	8934	NM_003929	GAGAACGGUUUCACAGGUU
RAB29	8934	NM_003929	CAGGACAGCUUCAGCAAAC
RAB29	8934	NM_003929	GGACCAGAUUGACCGGUUC
RAB29	8934	NM_003929	GCUAGUAGUGUUUGGCUUA
WASF1	8936	NM_001024936	AAACAAGACCUCAGACAUA
WASF1	8936	NM_001024936	CAACUAAGUAGCCUAAGUA
WASF1	8936	NM_001024936	UAGAUUGGUUGGAGUAAGA
WASF1	8936	NM_001024936	CCAUCAACCCUACCUGUAA
AP3D1	8943	NM_003938	CUACAGGGCUCUGGAUAUU
AP3D1	8943	NM_003938	GGACGAGGCAAAAUACAUA
AP3D1	8943	NM_003938	GAAGGACGUUCCCAUGGUA
AP3D1	8943	NM_003938	CAAAGUCGAUGGCAUUCGG
HIP1R	9026	NM_003959	CUGUGGAGAUGUUUGAUUA
HIP1R	9026	NM_003959	UGGCUGACCUCUUCGAUCA
HIP1R	9026	NM_003959	UGAAUGCACUGGAGGGUGA
HIP1R	9026	NM_003959	GCAGGAAUGUUCUCGCACA
ATG12	9140	NM_004707	GAACACCAAGUUUCACUGU
ATG12	9140	NM_004707	GCAGUAGAGCGAACACGAA
ATG12	9140	NM_004707	GGGAAGGACUUACGGAUGU
ATG12	9140	NM_004707	GGGAUGAACCACAAAGAAA
HGS	9146	NM_004712	GAGGUAAACGUCCGUAACA
HGS	9146	NM_004712	GCACGUCUUUCCAGAAUUC
HGS	9146	NM_004712	AAAGAACUGUGGCCAGACA
HGS	9146	NM_004712	GAACCCACACGUCGCCUUG
VAPB	9217	NM_004738	UGUUACAGCCUUUCGAUUA
VAPB	9217	NM_004738	CCACGUAGGUACUGUGUGA
VAPB	9217	NM_004738	GCUCUUGGCUCUGGUGGUU
VAPB	9217	NM_004738	GUAAUUAUUGGGAAGAUUG
VAPA	9218	NM_194434	CCUGAGAGAUGAAGGUUUA
VAPA	9218	NM_194434	UAGGGAAAUUCAUCUUGUA
VAPA	9218	NM_194434	GGAUAAACCUGGAUCAACC
VAPA	9218	NM_194434	GGCAAAACCUGAUGAAUUA
RAB11B	9230	NM_004218	UAACGUAGAGGAAGCAUUC
RAB11B	9230	NM_004218	GAGUACGACUACCUAUUCA
RAB11B	9230	NM_004218	UCGCCAAGCACCUGACCUA
RAB11B	9230	NM_004218	CAACUUGUCCUUCAUCGAG
CYTH3	9265	NM_004227	GGGAAUUCAGUUUCUAAUA
CYTH3	9265	NM_004227	GAACGAGCCAUUUAAGAUC
CYTH3	9265	NM_004227	GAGAAGGCCUAAAUAAGAC
CYTH3	9265	NM_004227	AGAGAUCCCUUCUAUGACA
ROCK2	9475	NM_004850	GCAACUGGCUCGUUCAAUU
ROCK2	9475	NM_004850	UAGAAUAUGUGGCCUAGAA
ROCK2	9475	NM_004850	GAAACUAAUAGGACACUAA
ROCK2	9475	NM_004850	CAAACUUGGUAAAGAAUUG
MAPK8IP1	9479	NM_005456	GAAGACUACUGGUACGAGG
MAPK8IP1	9479	NM_005456	AGGACACACUGAAUAAUAA
MAPK8IP1	9479	NM_005456	GAUAUCAUCCAAAGAACAA
MAPK8IP1	9479	NM_005456	GGGAAUAAAUGUAGCCACU
RAB3D	9545	NM_004283	GUUCAAACUGCUACUGAUA
RAB3D	9545	NM_004283	GUACUGUGGGCAUCGAUUU
RAB3D	9545	NM_004283	UGACAUCGCCAAUCAGGAA
RAB3D	9545	NM_004283	GGACGAACGUGUUGUGCCU
CLINT1	9685	NM_014666	GCUCCUAGCUUACCUCAUA
CLINT1	9685	NM_014666	CAGCAGCCAUCACUGAAUA
CLINT1	9685	NM_014666	AUUCAGAGAUCGAGUCUAA
CLINT1	9685	NM_014666	UGGUAAGGAUCAAGGUAUA
SNAP91	9892	NM_014841	GCAUAGACCUGUUUAGUAC
SNAP91	9892	NM_014841	CUACAAUGAUGGUGUUAUU
SNAP91	9892	NM_014841	GCUAAAGAGUAUGCCAAUA
SNAP91	9892	NM_014841	GAGCAAGUUGGUAUUGAUA
PDCD6IP	10015	NM_013374	CAGAUCUGCUUGACAUUUA
PDCD6IP	10015	NM_013374	UCGAGACGCUCCUGAGAUA
PDCD6IP	10015	NM_013374	GCGUAUGGCCAGUAUAAUA
PDCD6IP	10015	NM_013374	GUACCUCAGUCUAUAUUGA
AP1M2	10053	NM_005498	GGUCUUCAUUGAUGUCAUA
AP1M2	10053	NM_005498	CCACUGAUCUGGAUUGAGU
AP1M2	10053	NM_005498	AGAGAAACGUCGUGAUUUG
AP1M2	10053	NM_005498	CCGAGGGUAUCAAGUAUAA
ARPC5	10092	NM_005717	GCAGGCAGCAUUGUCUUGA
ARPC5	10092	NM_005717	GUGUGGAUCUCCUAAUGAA
ARPC5	10092	NM_005717	GAAUAUGACGAGAACAAGU
ARPC5	10092	NM_005717	GCAGUUCAAUCUCUGGACA
ARPC4	10093	NM_001024960	GAACUUCUUUAUCCUUCGA
ARPC4	10093	NM_001024960	UAAACCAUCUGGCUGGAUC
ARPC4	10093	NM_001024960	GAAGAGUUCCUUAAGAAUU
ARPC4	10093	NM_001024960	GAGAUGAAGCUGUCAGUCA
ARPC3	10094	NM_005719	GAUGAGAGCCUAUUUACAA
ARPC3	10094	NM_005719	AAAUGUAUACGCUGGGAAU
ARPC3	10094	NM_005719	GAAUGAAGCUGAUAGGACC
ARPC3	10094	NM_005719	AUACAGAUAUUGUGGAUGA
ARPC1B	10095	NM_005720	GAGAGUAACCGUAUUGUGA
ARPC1B	10095	NM_005720	UAGACUCGCUGCACAAGAA
ARPC1B	10095	NM_005720	CGUGUGAUCUCCAUCUGUU
ARPC1B	10095	NM_005720	UCGCGACUCUGGCCUCUGA
ACTR3	10096	NM_005721	GCAGUAAAGGAGCGCUAUA
ACTR3	10096	NM_005721	GUGAUUGGCAGCUGUAUUA
ACTR3	10096	NM_005721	GGAAUUGAGUGGUGGUAGA
ACTR3	10096	NM_005721	GCCAAAACCUAUUGAUGUA
ACTR2	10097	NM_005722	GAAAGAGCAUUUAUCGUUU
ACTR2	10097	NM_005722	GAACAUGGAUCUUAGAGUC
ACTR2	10097	NM_005722	AGAAUGGAAUGGACUCUUA
ACTR2	10097	NM_005722	UGGUGUGACUGUUCGAUAA
ARPC2	10109	NM_005731	CCAUGUAUGUUGAGUCUAA
ARPC2	10109	NM_005731	GCUCUAAGGCCUAUAUUCA
ARPC2	10109	NM_005731	GGACAGAGUCACAGUAGUC
ARPC2	10109	NM_005731	GUACGGGAGUUUCUUGGUA
WASF2	10163	NM_006990	GGAUUUGGGUCUCCAGGGA
WASF2	10163	NM_006990	CAAGAGAAGCGGGAUGUUG
WASF2	10163	NM_006990	GCAAAUGGUUGUAGUAAUU
WASF2	10163	NM_006990	GGGCAGAGCUUUCUCAGUU
EFS	10278	NM_032459	GAGAUGGUGCAGUGUGUAA
EFS	10278	NM_032459	CGUCAGCCUUACUCAAUUU
EFS	10278	NM_032459	GCAAUUCACUACCCUGCUC
EFS	10278	NM_032459	GAUGGAGGAUGACCCAGCA
CIB2	10518	NM_006383	GGGCUUUGCUGACUUCGAG
CIB2	10518	NM_006383	AAGAGCAGCUAGACAACUA
CIB2	10518	NM_006383	GCGACAAGGUCAUUGAGGA
CIB2	10518	NM_006383	GAACCUCACUUUCAACGAC
CIB1	10519	NM_006384	CGGCUUAGUGCGUCUGAGA
CIB1	10519	NM_006384	GAGCGAAUCUGCAGGGUCU
CIB1	10519	NM_006384	CCAAAGACAGCCUUAGCUU
CIB1	10519	NM_006384	UGAACUGCCUCACGGGAGA
WASF3	10810	NM_006646	CAUCGGACGUUACGGAUUA
WASF3	10810	NM_006646	GCUAACAACUUCUACAUCA
WASF3	10810	NM_006646	CAGCGAACUUGAAUGUGUA
WASF3	10810	NM_006646	GGCUGAAGUUCUAUACUGA
EPN2	22905	NM_148921	AGACUACGCUGUUGGAUUU
EPN2	22905	NM_148921	GAAGAAAGCCGAAGGGACA
EPN2	22905	NM_148921	CCUUUGAGCUCUUCAGUAA
EPN2	22905	NM_148921	GAACAAUUACUCAGAGGCA
TNIK	23043	NM_015028	GAACAUACGGGCAAGUUUA
TNIK	23043	NM_015028	UAAGCGAGCUCAAAGGUUA
TNIK	23043	NM_015028	CGACAUACCCAGACUGAUA
TNIK	23043	NM_015028	GACCGAAGCUCUUGGUUAC
ERC1	23085	NM_178038	GCGGACAAUUGAACGCUUA
ERC1	23085	NM_178038	UGAAAGAACGGGUCAAAUC
ERC1	23085	NM_178038	CAAUAUAGCUCUCUUGGAG
ERC1	23085	NM_178038	GCACAAAUGUUAGAGGAGG
MAPK8IP3	23162	NM_033392	GCAUGGCUGUUGUGUACGA
MAPK8IP3	23162	NM_033392	CAAGAACUAUGCCGAUCAG
MAPK8IP3	23162	NM_033392	GCAGAGCGCAGUCACAUCA
MAPK8IP3	23162	NM_033392	CGAGUGGUCUGAUGUUCAA
NEDD4L	23327	NM_015277	AAGGGAAUAUAUCGACUUA
NEDD4L	23327	NM_015277	GAAUAUCGCUGGAGACUCU
NEDD4L	23327	NM_015277	GAUCAUAACACAAAGACUA
NEDD4L	23327	NM_015277	GUACAUAUGCGGUCAAAGA
AP4E1	23431	NM_007347	GAGAAUUCAUCUGGAUAUA
AP4E1	23431	NM_007347	UCGAAUACUUUGCACGAUA
AP4E1	23431	NM_007347	CAAGUUAGCCCAACAAGGA
AP4E1	23431	NM_007347	GGUCUAGGAUCAGAAAGUA
MAPK8IP2	23542	NM_139124	AGUUUGAGAUGAUCGAUGA
MAPK8IP2	23542	NM_139124	GGACAGCCCUGACCUCACU
MAPK8IP2	23542	NM_139124	GAAACUGACCGUCCACCUG
MAPK8IP2	23542	NM_139124	ACCAAGAGCACCUGGCGUA
CBLC	23624	NM_012116	CAUUUGAGCUCUGCAAGAU
CBLC	23624	NM_012116	GAACAGCAGUGACCAGGAA
CBLC	23624	NM_012116	GGCCAACACUCCUCAAGAA
CBLC	23624	NM_012116	GCAACAAGGAUGUGAAGAU
ARFIP2	23647	NM_012402	GCUAGGAGCCGUGAACUUC
ARFIP2	23647	NM_012402	CAUUGUGUCUGGUGGCUAU
ARFIP2	23647	NM_012402	GCACAAAGCAACUGUUAUC
ARFIP2	23647	NM_012402	GGAGGAAUUUGGCUACAAU
DNM3	26052	NM_015569	GAAAGCUUGUCCUGGUAUA
DNM3	26052	NM_015569	CGGAAAGGAUUGUUGCUAA
DNM3	26052	NM_015569	GACCAGGUAUUGCUAUUGA
DNM3	26052	NM_015569	GGGAUGAGAUGCUUCGAAU
RAB11FIP5	26056	NM_015470	GUACGUCGGUGGUGGAGAA
RAB11FIP5	26056	NM_015470	CCUGAGCGCCAGUAUGUUU
RAB11FIP5	26056	NM_015470	GCGAUGAGGCCAACCAGAU
RAB11FIP5	26056	NM_015470	GGUACAAGCUGCACUCCAA
VPS4A	27183	NM_013245	CCACAAACAUCCCAUGGGU
VPS4A	27183	NM_013245	CCGAGAAGCUGAAGGAUUA
VPS4A	27183	NM_013245	UCAAAGAGAACCAGAGUGA
VPS4A	27183	NM_013245	GAAUAACAAUGAUGGGACU
GIT1	28964	NM_014030	GGACGACGCCAUCUAUUCA
GIT1	28964	NM_014030	CGAGCUGCUUGUAGUGUAU
GIT1	28964	NM_014030	CCGCACACCCAUUGACUAU
GIT1	28964	NM_014030	GCUCAGAGAAGAUCCAUUU
PACSIN3	29763	NM_016223	CCAACUACGUGGAGUGUGU
PACSIN3	29763	NM_016223	ACAAUCAGCCGGAAAGAGA
PACSIN3	29763	NM_016223	GGACAUGGAACAGGCCUUU
PACSIN3	29763	NM_016223	AGACAAAAGCUCAGUAUGA
EPN1	29924	NM_013333	ACUAAUCCCUUCCUCCUAU
EPN1	29924	NM_013333	GAACGUGCGUGAGAAAGCU
EPN1	29924	NM_013333	GAUCAAGGUUCGAGAGGCC
EPN1	29924	NM_013333	GGAAGACGCCGGAGUCAUU
PACSIN1	29993	NM_020804	CGAGAAAGGCCCACAGUAU
PACSIN1	29993	NM_020804	CAAGAAGGCCUACCAUUUG
PACSIN1	29993	NM_020804	GAACAGCAGCUACAUCCAU
PACSIN1	29993	NM_020804	UGACAGAGGCAGACAAGGU
ITSN2	50618	NM_147152	GAUCAAACGUGACAAGUUG
ITSN2	50618	NM_147152	CCAAACAUGUGGGCUAUUA
ITSN2	50618	NM_147152	CCUCAUGGGUCAUCUUAUA
ITSN2	50618	NM_147152	GGUGAAUUAUAGAGCAUUA
VPS36	51028	NM_016075	AAACCGAGCUCGAGGAAUG
VPS36	51028	NM_016075	CGACUGAUUUGGAGAGAUC
VPS36	51028	NM_016075	CAAAGAACAUGGCCAGAUU
VPS36	51028	NM_016075	GGGAAUAGCUAACCCAGUU
SH3GLB1	51100	NM_016009	AGAAUUGGAUGCUCACUUA
SH3GLB1	51100	NM_016009	UCAACAAGUGGCCUAGUAA
SH3GLB1	51100	NM_016009	AAACGUCAGCCUUAAAUUU
SH3GLB1	51100	NM_016009	UUAAGUAGGUGGACUAUGG
RAB6B	51560	NM_016577	GCUGAUAAGAGGCAGAUAA
RAB6B	51560	NM_016577	CAACAGACCUCUAAGUGGA
RAB6B	51560	NM_016577	GAGUUAAGGUUCCAUAAUA
RAB6B	51560	NM_016577	UCAGGAAAGUUGAGUGUAA
RAB8B	51762	NM_016530	GCAAUUGACUAUGGGAUUA
RAB8B	51762	NM_016530	GAACAAUCACGACAGCGUA
RAB8B	51762	NM_016530	GAUCAAAGAAGACCAGUUU
RAB8B	51762	NM_016530	CGAUAGAACUAGAUGGAAA
RAB4B	53916	NM_016154	GCACUAUCCUCAACAAGAU
RAB4B	53916	NM_016154	AGAAUAAGUUCAAACAGGA
RAB4B	53916	NM_016154	AAUCAUGUCUCCUUCAUCA
RAB4B	53916	NM_016154	UCAGUGACGCGGAGUUAUU
EPN3	55040	NM_017957	GUACAAGGCUCUAACAUUG
EPN3	55040	NM_017957	GAACCGUCCUGUCCCGAAG
EPN3	55040	NM_017957	CUAGUUCGCUCAUGUCCGA
EPN3	55040	NM_017957	GGACUUGGCUGACAUCUUC
SAR1A	56681	NM_020150	GAGCAAGCACGUCGCGUUU
SAR1A	56681	NM_020150	UAUAUUGACUGAUGUUUGG
SAR1A	56681	NM_020150	GAGGAUGUCUUUAUUCUAA
SAR1A	56681	NM_020150	GCAUGCAUUUCGUUUAUUA
SH3GLB2	56904	NM_020145	GCAAAGCUCGGGUGCUCUA
SH3GLB2	56904	NM_020145	GACUAGACCUCGUAAUUAC
SH3GLB2	56904	NM_020145	GCUCUGGAAUGAUGAAGUG
SH3GLB2	56904	NM_020145	CCACGACGGUGCCUGACUU
EPS15L1	58513	NM_021235	GAAGUUACCUUGAGCAAUC
EPS15L1	58513	NM_021235	CAAUAGUGCUGAAGGCUUU
EPS15L1	58513	NM_021235	GUAAAGGGUUCUUGGACAA
EPS15L1	58513	NM_021235	GCAACAACACGCAAGAGUU
GORASP1	64689	NM_031899	GAUCUCUACCACAGAAUAA
GORASP1	64689	NM_031899	GAGGACUUCUUUACGCUCA
GORASP1	64689	NM_031899	GAACUGACCACCACAGCUG
GORASP1	64689	NM_031899	CUGGAGGUGUUCAAUAUGA
MAP1LC3A	84557	NM_181509	GGACGGCUUCCUCUAUAUG
MAP1LC3A	84557	NM_181509	CGGUGAUCAUCGAGCGCUA
MAP1LC3A	84557	NM_181509	UCGCGGACAUCUACGAGCA
MAP1LC3A	84557	NM_181509	UGAGCGAGUUGGUCAAGAU
RAB3C	115827	NM_138453	UGAGCGAGGUCAACAUUUA
RAB3C	115827	NM_138453	GGAUCGAUUUCAAAGUAAA
RAB3C	115827	NM_138453	GUACAAGAUUGGUCAACUC
RAB3C	115827	NM_138453	GCCAUGGGCUUUAUUUUAA
IP6K3	117283	NM_054111	GGAAUGAGCACACCACCUA
IP6K3	117283	NM_054111	ACAUGAGCGUGAUGAAGUA
IP6K3	117283	NM_054111	UCUAUCAGUUCCUACAUAA
IP6K3	117283	NM_054111	GUUCAUACCGCUUCUAUUC
CIB3	117286	NM_054113	CCCGCGACCUCAAGGCUUA
CIB3	117286	NM_054113	UCAUGAGGCUCUUCUAUCG
CIB3	117286	NM_054113	GUGAGAAGGUGCUGGAUGA
CIB3	117286	NM_054113	CCAGAGGAUUGCCCAGGUA
SYT2	127833	NM_177402	GUAAAGGUGCCUAUGAACA
SYT2	127833	NM_177402	GAUCGCCAUUGCUGUGGUU
SYT2	127833	NM_177402	GAACGAAGCCAUAGGCAAG
SYT2	127833	NM_177402	AGACCAAAGUCCAUCGGAA
RAB7B	338382	NM_177403	GUAGGGCUCUGUCGAGGUA
RAB7B	338382	NM_177403	GAAACUCAUUAUCGUCGGA
RAB7B	338382	NM_177403	UCAAUGUGGUGCAAGCGUU
RAB7B	338382	NM_177403	GGAAGUAGCUCAAGGCUGG
PLK1	5347	NM_005030	GCACAUACCGCCUGAGUCU
PLK1	5347	NM_005030	CCACCAAGGUUUUCGAUUG
PLK1	5347	NM_005030	GCUCUUCAAUGACUCAACA
PLK1	5347	NM_005030	UCUCAAGGCCUCCUAAUAG
PDE6D	5147	NM_002601	AUCCCUAACUCCACAAAUA
PDE6D	5147	NM_002601	GAAGAUACUCUGGCAAGGA
PDE6D	5147	NM_002601	GCAAGCGUCUUAACUGGGA
PDE6D	5147	NM_002601	UAAAUUGGAUGAACCUUCG
GALNT15	117248	NM_054110	UGACAGGAGCCGAGUGGUA
GALNT15	117248	NM_054110	GGAUGAACGAUGAAUGUCA
GALNT15	117248	NM_054110	UCUCACUGCGGGAGGAUCA
GALNT15	117248	NM_054110	GGCAGGAGCAGGUGAUUCU
BCL2	596	NM_000633	GGGAGAACAGGGUACGAUA
BCL2	596	NM_000633	GAAGUACAUCCAUUAUAAG
BCL2	596	NM_000633	GGAGGAUUGUGGCCUUCUU
BCL2	596	NM_000633	UCGCCGAGAUGUCCAGCCA
PTPN2	5771	NM_002828	GAUGUGAAGUCGUAUUAUA
PTPN2	5771	NM_002828	GAUGUAAGCCCAUAUGAUC
PTPN2	5771	NM_002828	AUACAAUGGGAACAGAAUA
PTPN2	5771	NM_002828	ACAAAGGAGUUACAUCUUA
PKD1	5310	NM_000296	GCACGUACGUUCAGCAACA
PKD1	5310	NM_000296	CGACAGCGGAUGUAAACUA
PKD1	5310	NM_000296	CAUCUAAUGCCUUCGAGAA
PKD1	5310	NM_000296	GAACCCAGCUGCCGUCAAC
CFD	1675	NM_001928	UGAUGUGCGCGGAGAGCAA
CFD	1675	NM_001928	ACGGGAAGGUGCAGGUUCU
CFD	1675	NM_001928	CCAAGCGCCUGUACGACGU
CFD	1675	NM_001928	GGAACUCUCUGCGACGUGG
FBXW4	6468	NM_022039	GGGAAGAUUGGCAUUCAUA
FBXW4	6468	NM_022039	UGAGGACGUUUGCCACUUU
FBXW4	6468	NM_022039	GCUAUCAGCCCAUUACUCA
FBXW4	6468	NM_022039	CAACUCGCAUAUUGUUAGU
